# Supplementary material for: Deep-Subsurface Pressure Stimulates Metabolic Plasticity in Shale-Colonizing Halanaerobium spp
Source: Appl Environ Microbiol. 2019 May 30;85(12):e00018-19. doi: 10.1128/AEM.00018-19 (PMC6544827; doi:10.1128/AEM.00018-19)
Supplement: Supplemental file 2 [file AEM.00018-19-sd002.xlsx]

## Sheet: Sheet1
	Balancing WG8 Halanaerobium fermentation at 0.1 Mpa
		uMoles in 270 uL NMR tube	oxidation/reduction value	O/R value in NMR tube	positive O/R value sum	negative O/R value sum
Product	Acetate	2.83763	0	-	4.57961	-5.04215
	Formate	1.21171	1	1.21171		5.04215
	Ethanol	1.97901	-2	-3.95802
	Propanol	0.0272527	-3	-0.0817582
	Acetone	0	-2	0	ATM O/R ratio
	Butyrate	0.00987012	-2	-0.0197402	0.908266
	Isopropanol	0.00840159	-3	-0.0252048
	Lactate	0.00246753	0	0
	Hydrogen	0.957429	-1	-0.957429
	CO2	1.68395	2	3.36791
	Balancing WG8 Halanaerobium fermentation at 35 Mpa
		uMoles in 270 uL NMR tube	oxidation/reduction value	O/R value in NMR tube	positive O/R value sum	negative O/R value sum
Product	Acetate	1.49686	0	-	1.39659	-1.22268
	Formate	0.622577	1	0.622577		1.22268
	Ethanol	0.502987	-2	-1.00597
	Propanol	0.0229071	-3	-0.0687212
	Acetone	0.00061938	-2	-0.00123876	5K O/R ratio
	Butyrate	0.00635364	-2	-0.0127073	1.14224
	Isopropanol	0.0102797	-3	-0.0308391
	Lactate	0.00172827	0	0
	Hydrogen	0.103202	-1	-0.103202
	CO2	0.387007	2	0.774014
