# Supplementary material for: Deep-Subsurface Pressure Stimulates Metabolic Plasticity in Shale-Colonizing Halanaerobium spp
Source: Appl Environ Microbiol. 2019 May 30;85(12):e00018-19. doi: 10.1128/AEM.00018-19 (PMC6544827; doi:10.1128/AEM.00018-19)
Supplement: Supplemental file 3 [file AEM.00018-19-sd003.xlsx]

## Sheet: Table_S2
	Peptide spectral counts														NSAF Values
Halanaerobium Protein	AA Length	Ha_ATM_1_01	Ha_ATM_2_02	Ha_ATM_3_03	Ha_3Kpis_2_05	Ha_3Kpsi_1_04	Ha_3Kpsi_3_06	Ha_5Kpsi_1_07	Ha_5Kpsi_2_08	Ha_5Kpsi_3_09	Ha_7Kpsi_1_10	Ha_7Kpsi_2_11	Ha_7Kpsi_3_12		Ha_ATM_1_01	Ha_ATM_2_02	Ha_ATM_3_03	Ha_3Kpis_2_05	Ha_3Kpsi_1_04	Ha_3Kpsi_3_06	Ha_5Kpsi_1_07	Ha_5Kpsi_2_08	Ha_5Kpsi_3_09	Ha_7Kpsi_1_10	Ha_7Kpsi_2_11	Ha_7Kpsi_3_12
Ga0073283_10110	535	23	25	13	28	30	34	34	28	40	30	29	24		0.000396267	0.000446435	0.000236685	0.000514815	0.000538604	0.000632779	0.00062171	0.000510296	0.000716056	0.000541071	0.000550321	0.000432857
Ga0073283_101103	423	1	1	3											2.17908e-05	2.25856e-05	6.90814e-05
Ga0073283_101104	162	1			1	1		2	2	1	1	1			5.68983e-05			6.072e-05	5.92908e-05		0.000120775	0.000120374	5.91188e-05	5.95623e-05	6.26696e-05
Ga0073283_101105	253	2	3	5	2	1		1	1	1					7.28658e-05	0.000113285	0.0001925	7.776e-05	3.79648e-05		3.86672e-05	3.85387e-05	3.78547e-05
Ga0073283_101106	185				1							2						5.31711e-05							0.000109756
Ga0073283_101108	710	5	6	6	6	7	5	4	4	8	5	6	10		6.49122e-05	8.07356e-05	8.23139e-05	8.31266e-05	9.46982e-05	7.01195e-05	5.51143e-05	5.49313e-05	0.000107913	6.79514e-05	8.57955e-05	0.000135903
Ga0073283_101109	441	21	27	22	23	30	26	22	24	23	30	26	25		0.00043893	0.000584921	0.00048592	0.000513022	0.000653408	0.000587032	0.00048803	0.000530629	0.000499494	0.000656401	0.000598558	0.000547002
Ga0073283_101110	215	10	10	8	7	10	6	9	7	8	9	7	8		0.000428722	0.000444359	0.000362436	0.000320263	0.000446749	0.000277869	0.000409512	0.000317452	0.000356363	0.000403916	0.000330546	0.000359037
Ga0073283_101111	200	6	5	5	1	3	1	1	2	1		1			0.000276526	0.000238843	0.000243512	4.91832e-05	0.000144077	4.97848e-05	4.89139e-05	9.7503e-05	4.78862e-05		5.07624e-05
Ga0073283_101112	550	8	7	6	12	11	15	9	7	8	10	6	9		0.000134073	0.000121593	0.00010626	0.000214618	0.000192102	0.000271554	0.000160082	0.000124095	0.000139305	0.000175438	0.000110754	0.000157894
Ga0073283_101113	366	6	5	3	1	3							1		0.000151107	0.000130515	7.984e-05	2.68761e-05	7.87304e-05							2.63637e-05
Ga0073283_101115	428	13	16	10	15	15	17	14	13	13	15	14	14		0.000279972	0.000357148	0.000227581	0.000344742	0.000336627	0.000395487	0.000319998	0.000296154	0.000290898	0.000338169	0.00033209	0.000315625
Ga0073283_101116	426	31	34	18	28	33	29	23	26	28	19	17	22		0.000670759	0.000762503	0.000411569	0.00064654	0.000744057	0.000677821	0.000528179	0.000595089	0.00062949	0.000430359	0.000405146	0.000498311
Ga0073283_101117	944	39	50	45	37	40	37	41	35	38	44	45	35		0.000380809	0.000506023	0.000464324	0.000385546	0.000406996	0.000390262	0.000424888	0.000361505	0.000385525	0.000449746	0.000483963	0.000357753
Ga0073283_101118	434	27	17	15	22	20	22	17	27	17	15	14	16		0.000573441	0.000374224	0.000336652	0.000498632	0.000442632	0.000504731	0.000383197	0.000606585	0.000375146	0.000333494	0.000327499	0.000355727
Ga0073283_101120	108	2	1	3	2	2	1	2	1	1	1	1	1		0.000170695	8.84603e-05	0.000270569	0.00018216	0.000177872	9.21941e-05	0.000181163	9.02806e-05	8.86782e-05	8.93435e-05	9.40044e-05	8.93436e-05
Ga0073283_101121	173	165	125	130	152	168	133	157	158	174	222	170	234		0.00879128	0.00690297	0.00731943	0.0086426	0.0093275	0.00765477	0.00887802	0.0089049	0.00963261	0.0123821	0.00997642	0.0130514
Ga0073283_101122	272	25	26	19	23	20	23	20	17	26	17	21	19		0.000847199	0.000913222	0.000680401	0.000831775	0.000706258	0.000841949	0.000719323	0.000609394	0.000915472	0.000603069	0.000783831	0.000674019
Ga0073283_101123	100	111	123	169	94	101	74	89	81	110	104	89	96		0.0102315	0.0117511	0.0164614	0.00924645	0.00970116	0.00736815	0.00870668	0.00789774	0.010535	0.0100351	0.0090357	0.00926314
Ga0073283_101124	344	9	10	7	14	10	12	13	8	10	7	9	10		0.000241156	0.000277724	0.000198207	0.000400329	0.000279218	0.000347336	0.000369698	0.000226751	0.000278408	0.000196348	0.000265617	0.000280497
Ga0073283_101125	206	4	6	4	5	6	7	8	6	7	6	10	10		0.000178981	0.000278263	0.000189135	0.000238754	0.00027976	0.000338343	0.000379914	0.000283989	0.00032544	0.000281042	0.000492838	0.000468403
Ga0073283_101126	439	24	24	21	20	21	24	22	21	26	24	25	24		0.000503919	0.000522298	0.000465945	0.000448139	0.00045947	0.000544344	0.000490254	0.000466415	0.000567217	0.000527513	0.000578159	0.000527514
Ga0073283_101127	433	9	6	6	7	8	4	6	3	9	10	8	10		0.000191588	0.000132384	0.000134972	0.000159022	0.000177462	9.19812e-05	0.000135558	6.7554e-05	0.000199065	0.000222843	0.000187575	0.000222843
Ga0073283_101128	750	280	275	294	243	309	231	261	250	291	287	272	278		0.00344121	0.00350303	0.00381827	0.00318707	0.0039573	0.00306674	0.00340441	0.0032501	0.00371597	0.00369239	0.00368196	0.0035766
Ga0073283_101129	197	4	2	3	3	4	3	3	4	3	2	2	3		0.000187158	9.6992e-05	0.000148332	0.000149797	0.000195028	0.000151629	0.000148976	0.000197976	0.000145846	9.79604e-05	0.000103071	0.000146941
Ga0073283_101130	219	8	4	6	7	3	6	5	3	4	1	3	2		0.000336713	0.000174497	0.000266862	0.000314413	0.000131577	0.000272793	0.000223351	0.000133566	0.000174927	4.40598e-05	0.000139075	8.81197e-05
Ga0073283_101131	119	4	5	2	4	4	5	2	5	3	3	3	5		0.000309833	0.000401416	0.000163706	0.000330644	0.000322861	0.00041836	0.000164417	0.000409676	0.000241443	0.000243255	0.000255945	0.000405425
Ga0073283_101132	238	14	13	13	11	8	8	9	9	5	4	4	5		0.000542207	0.000521841	0.000532043	0.000454635	0.000322861	0.000334688	0.000369937	0.000368709	0.000201203	0.00016217	0.00017063	0.000202712
Ga0073283_101134	249	17	14	15	18	14	13	16	12	16	16	17	13		0.000629309	0.000537156	0.000586776	0.000711083	0.000540046	0.000519841	0.000628613	0.000469894	0.000615405	0.000620022	0.000693141	0.000503769
Ga0073283_101135	316	21	21	22	25	17	19	26	19	24	25	19	19		0.000612557	0.000634898	0.000678135	0.000778216	0.00051673	0.000598678	0.000804913	0.000586252	0.000727386	0.000763378	0.000610433	0.000580168
Ga0073283_101136	338	4	10	7	5	6	6	6	5	4	3	4	5		0.000109083	0.000282654	0.000201726	0.000145513	0.000170505	0.000176751	0.000173659	0.000144235	0.00011334	8.56429e-05	0.000120148	0.000142738
Ga0073283_101137	58	4	5		4	2	7	4	2	2	3		3		0.000635691	0.000823596		0.000678389	0.000331211	0.0012017	0.000674675	0.000336217	0.00033025	0.000499091		0.000499092
Ga0073283_101139	399	94	93	102	104	118	94	109	92	115	115	95	96		0.00217155	0.0022268	0.00249005	0.00256394	0.00284061	0.00234575	0.00267249	0.00224819	0.00276036	0.00278107	0.00241726	0.00232159
Ga0073283_101140	332	63	65	89	70	72	64	69	56	72	56	54	65		0.00174911	0.00187046	0.00261115	0.00207399	0.00208303	0.00191941	0.00203317	0.00164463	0.00207699	0.00162756	0.00165131	0.00188913
Ga0073283_101141	430	2	1	1	3	2	2	3	1	1	2	1	2		4.28722e-05	2.22179e-05	2.26523e-05	6.86278e-05	4.46749e-05	4.63115e-05	6.8252e-05	2.26751e-05	2.22727e-05	4.48795e-05	2.36104e-05	4.48796e-05
Ga0073283_101142	337	6	5	5	4	4	6	4	4	4	4	4	5		0.00016411	0.000141746	0.000144517	0.000116755	0.000114007	0.000177275	0.000116116	0.000115731	0.000113677	0.000114529	0.000120504	0.000143162
Ga0073283_101143	515						1	1	1											1.93339e-05	1.89957e-05	1.89326e-05
Ga0073283_101144	259	5		1	1	1	1	1	2			1			0.000177945		3.7608e-05	3.79793e-05	3.70853e-05	3.84439e-05	3.77714e-05	7.52919e-05			3.91987e-05
Ga0073283_101145	124	3	1		1	1	1	1	2	1	1	1	1		0.000223005	7.7046e-05		7.93278e-05	7.74605e-05	8.02981e-05	7.88935e-05	0.000157263	7.72359e-05	7.78153e-05	8.18748e-05	7.78154e-05
Ga0073283_101146	313		1		2	3	2	2	3		1	2				3.0523e-05		6.2854e-05	9.20617e-05	6.36228e-05	6.25098e-05	9.34534e-05		3.08278e-05	6.4872e-05
Ga0073283_101147	163	18	18	20	14	12	13	12	11	9	5	12	5		0.00101789	0.00105501	0.00119515	0.000844865	0.000707124	0.000794114	0.000720205	0.000657996	0.000528805	0.000295985	0.000747421	0.000295985
Ga0073283_101148	180	3	4	6	3	7	5	3	3	3	6	3	4		0.000153625	0.000212305	0.000324683	0.000163944	0.000373532	0.000276582	0.000163046	0.000162505	0.000159621	0.000321637	0.000169208	0.000214425
Ga0073283_101149	686	2	6	5	5	3	6	5	3	2	2	5			2.68733e-05	8.35601e-05	7.09947e-05	7.16957e-05	4.20048e-05	8.70871e-05	7.13031e-05	4.26398e-05	2.7922e-05	2.81315e-05	7.39976e-05
Ga0073283_10115	248	1	1	1	1		2	2	1	1					3.71674e-05	3.8523e-05	3.92761e-05	3.96639e-05		8.02981e-05	7.88935e-05	3.93157e-05	3.86179e-05
Ga0073283_101150	292	8	4	8	7	10	12	8	9	11	7	9	13		0.000252535	0.000130873	0.000266862	0.00023581	0.000328942	0.00040919	0.000268022	0.000300523	0.000360787	0.000231314	0.000312919	0.000429584
Ga0073283_101151	600	60	54	73	53	52	55	55	53	58	53	53	50		0.000921753	0.000859834	0.00118509	0.000868904	0.000832442	0.000912722	0.000896756	0.000861277	0.0009258	0.000852337	0.000896802	0.000804092
Ga0073283_101152	121	12	12	30	23	12	27	26	25	13	15	28	14		0.000914135	0.000947475	0.00241499	0.00186978	0.000952572	0.0022218	0.00210209	0.00201452	0.00102896	0.00119617	0.00234933	0.00111643
Ga0073283_101153	77	4	7	8	6	5	9	5	6	4	2	3	4		0.000478833	0.000868519	0.001012	0.000766492	0.000623708	0.0011638	0.000635246	0.000759764	0.000497519	0.000250626	0.000395551	0.000501252
Ga0073283_101154	407	10	11	6	8	7	12	9	8	11	6	6	2		0.000226475	0.000258208	0.000143594	0.000193349	0.000165198	0.000293571	0.000216327	0.000191652	0.000258844	0.000142247	0.000149668	4.74158e-05
Ga0073283_101155	219	6	3	2	3	2	4	4	4	5	2	3	3		0.000252535	0.000130873	8.89541e-05	0.000134749	8.77178e-05	0.000181862	0.000178681	0.000178088	0.000218659	8.81196e-05	0.000139075	0.00013218
Ga0073283_101156	219	10	6		7	11	10	12	10	10	11	5	4		0.000420892	0.000261745		0.000314413	0.000482448	0.000454656	0.000536043	0.000445219	0.000437317	0.000484658	0.000231792	0.000176239
Ga0073283_101157	287	4	3	4			1			1			1		0.000128467	9.98646e-05	0.000135756			3.46932e-05			3.33702e-05			3.36206e-05
Ga0073283_101158	660	18	19	17	12	16	11	14	13	11	13	7	10		0.000251387	0.000275031	0.000250891	0.000178848	0.000232851	0.000165949	0.000207514	0.000192051	0.000159621	0.000190058	0.000107678	0.000146199
Ga0073283_101159	239	12	8	12	8	7	8	10	7	9	9	10	9		0.000462805	0.000319789	0.000489062	0.00032926	0.000281321	0.000333287	0.000409322	0.000285574	0.000360649	0.000363355	0.00042479	0.000363356
Ga0073283_101160	348	8	7	10	8	10	6	9	11	10	9	7	7		0.000211897	0.000192172	0.000279899	0.00022613	0.000276009	0.000171672	0.000253003	0.000308199	0.000275208	0.000249546	0.000204216	0.000194091
Ga0073283_101161	450	4	5	1	7	1	3	4	5	5	4	4	5		8.19336e-05	0.000106152	2.16455e-05	0.000153014	2.13447e-05	6.63797e-05	8.69581e-05	0.000108337	0.000106414	8.57698e-05	9.02442e-05	0.000107212
Ga0073283_101162	230	5	4	5	5	2	5	4	3	4	5	4	1		0.000200381	0.000166151	0.00021175	0.00021384	8.35226e-05	0.000216456	0.000170135	0.000127178	0.000166561	0.000209763	0.000176565	4.19526e-05
Ga0073283_101163	315	20	12	18	14	15	12	12	18	15	15	12	18		0.00058524	0.000363951	0.000556599	0.000437184	0.000457386	0.000379313	0.000372678	0.00055716	0.000456059	0.000459481	0.000386761	0.000551378
Ga0073283_101164	151	10	12	4	7	5	5	5	4	3	2	4	5		0.000610432	0.000759235	0.000258026	0.000456003	0.00031805	0.000329701	0.000323933	0.000258286	0.000190276	0.000127803	0.00026894	0.000319507
Ga0073283_101165	742	2			1	2									2.48451e-05			1.32569e-05	2.58898e-05
Ga0073283_101166	395	27	30	19	27	32	26	24	31	28	27	25	22		0.000630059	0.000725598	0.000468529	0.000672378	0.000778135	0.000655395	0.000594397	0.000765213	0.000678893	0.000659559	0.000642562	0.000537419
Ga0073283_101168	294	2	6	3			2	2	1	1	3	2	2		6.27043e-05	0.000194974	9.93926e-05			6.77344e-05	6.65496e-05	3.31643e-05	3.25757e-05	9.84602e-05	6.90644e-05	6.56402e-05
Ga0073283_101169	335	4	2	1	1	1	1		2	2	1	1	3		0.00011006	5.70371e-05	2.90761e-05	2.93631e-05	2.8672e-05	2.97223e-05		5.82107e-05	5.71776e-05	2.88033e-05	3.03059e-05	8.64099e-05
Ga0073283_101170	521	85	101	60	110	88	83	87	63	105	50	54	48		0.00150382	0.00185206	0.00112174	0.00207684	0.00162236	0.00158623	0.00163359	0.00117902	0.00193016	0.000926017	0.00105227	0.000888977
Ga0073283_101171	397	45	47	40	28	36	36	34	39	38	51	34	46		0.00104481	0.00113104	0.000981408	0.000693768	0.000870992	0.000902898	0.000837821	0.000957838	0.000916714	0.00123956	0.000869481	0.00111803
Ga0073283_101172	71	9	8	8	8	9	9	9	11	7	7	6	7		0.00116842	0.00107647	0.00109752	0.00110835	0.00121755	0.00126215	0.00124007	0.00151061	0.000944235	0.00095132	0.000857955	0.00095132
Ga0073283_101173	191	14	9	9	11	12	8	10	9	14	7	8	11		0.00067563	0.000450175	0.000458975	0.000566508	0.000603462	0.000417046	0.000512188	0.000459438	0.000701997	0.000353632	0.000425234	0.000555708
Ga0073283_101174	82	18	11	7	9	11	8	13	8	8	7	13	12		0.00202336	0.0012816	0.000831504	0.00107963	0.00128849	0.000971411	0.00155093	0.000951249	0.000934365	0.000823704	0.00160954	0.00141206
Ga0073283_101175	584	19	19	12	17	11	17	15	17	17	19	21	17		0.000299885	0.000310823	0.000200147	0.000286341	0.000180918	0.000289843	0.00025127	0.000283827	0.00027879	0.000313926	0.000365072	0.000280882
Ga0073283_101176	502	2	1	1			1		1	2	1		1		3.67232e-05	1.90313e-05	1.94033e-05			1.98346e-05		1.94229e-05	3.81564e-05	1.92213e-05		1.92213e-05
Ga0073283_101177	687	47	47	55	51	56	52	53	52	51	50	44	46		0.000630602	0.000653602	0.000779805	0.000730231	0.000782949	0.000753657	0.000754713	0.000738014	0.000710975	0.000702263	0.000650231	0.000646083
Ga0073283_101178	402	49	41	43	54	64	61	58	51	64	54	44	53		0.00112353	0.000974383	0.00104189	0.00132134	0.00152917	0.00151088	0.00141145	0.00123698	0.00152474	0.00129615	0.00111122	0.00127215
Ga0073283_101179	305	14	9	11	7	8	7	7	4	5	4	2	4		0.0004231	0.000281913	0.000351296	0.000225759	0.000251937	0.00022852	0.000224523	0.000127873	0.000157004	0.000126546	6.65736e-05	0.000126546
Ga0073283_101182	205		1		1		2			2			1			4.66035e-05		4.79836e-05		9.71411e-05			9.34365e-05			4.70688e-05
Ga0073283_101183	465			1	3	5	3	5	2	4							2.09473e-05	6.34622e-05	0.000103281	6.42385e-05	0.000105191	4.19368e-05	8.23849e-05
Ga0073283_1012	134	7	6	7	7	8	6	4	9	4	3	5	7		0.000481513	0.000427778	0.000508831	0.000513855	0.000573439	0.000445834	0.000292024	0.000654871	0.000285888	0.000216025	0.000378824	0.000504058
Ga0073283_10123	525	64	57	41	30	34	39	34	32	33	27	27	24		0.00112366	0.00103726	0.000760685	0.000562094	0.000622045	0.00073966	0.000633552	0.000594304	0.000601998	0.000496239	0.000522127	0.000441102
Ga0073283_10124	356	56	51	54	42	40	41	36	34	41	30	32	24		0.00144995	0.00136865	0.00147749	0.0011605	0.00107923	0.00114673	0.000989271	0.000931208	0.001103	0.000813126	0.000912582	0.000650502
Ga0073283_10125	164	11	12	16	10	14	9	9	7	12	10	7	3		0.000618249	0.000699052	0.00095029	0.000599795	0.000819948	0.000546419	0.00053686	0.000416171	0.000700774	0.00058836	0.000433337	0.000176508
Ga0073283_10126	422	84	64	104	42	51	40	37	40	36	36	33	28		0.00183477	0.0014489	0.0024005	0.000979003	0.00116081	0.000943788	0.000857733	0.000924199	0.000817016	0.000823146	0.000793914	0.000640225
Ga0073283_10127	507	61	55	62	41	36	42	33	37	44	35	32	33		0.00110901	0.0010364	0.00119114	0.000795468	0.000682019	0.000824837	0.00063675	0.00071156	0.000831161	0.000666111	0.000640787	0.000628048
Ga0073283_10128	329	129	138	133	78	80	82	73	80	71	75	63	59		0.00361417	0.00400733	0.00393764	0.00233209	0.00233559	0.00248167	0.00217065	0.00237089	0.00206682	0.00219964	0.00194409	0.00173039
Ga0073283_10129	162	24	14	17	18	15	16	14	14	17	15	16	15		0.00136556	0.000825629	0.00102215	0.00109296	0.000889362	0.000983404	0.000845426	0.000842619	0.00100502	0.000893435	0.00100271	0.000893436
Ga0073283_1013	79	1	2	2	4	2	7	6	6	5	6	9	6		0.000116678	0.000241866	0.000246594	0.000498058	0.000243167	0.000882262	0.000742997	0.000740529	0.000606155	0.000732843	0.00115661	0.000732844
Ga0073283_10130	558	51	44	50	36	34	35	32	38	35	31	25	23		0.000842462	0.000753339	0.000872803	0.000634622	0.000585257	0.000624541	0.00056102	0.000663999	0.000600723	0.000536061	0.00045486	0.000397723
Ga0073283_10131	552	78	79	78	61	62	55	51	56	57	57	43	50		0.00130248	0.00136729	0.00137637	0.00108702	0.00107883	0.000992089	0.000903845	0.000989161	0.000988955	0.000996374	0.000790863	0.000874013
Ga0073283_10132	294	59	40	32	37	39	33	37	37	42	52	35	32		0.00184978	0.00129982	0.00106019	0.00123795	0.00127415	0.00111762	0.00123117	0.00122708	0.00136818	0.00170664	0.00120863	0.00105024
Ga0073283_10134	251			1		1		1		1		1	1				3.88067e-05		3.82673e-05		3.89753e-05		3.81564e-05		4.04481e-05	3.84427e-05
Ga0073283_10135	406		3					1	2							7.05939e-05					2.40955e-05	4.8031e-05
Ga0073283_10136	619	41	40	31	31	30	18	17	19	20	12	10	6		0.000610531	0.000617364	0.000487811	0.000492627	0.000465514	0.00028954	0.000268671	0.000299282	0.000309443	0.000187058	0.000164014	9.35293e-05
Ga0073283_10137	153	2	4	4	2	1	1		1						0.000120491	0.00024977	0.000254653	0.000128584	6.27785e-05	6.50782e-05		6.37275e-05
Ga0073283_10138	183	5	6	4	3	1	1	1	1	3			1		0.000251845	0.000313236	0.000212907	0.000161256	5.24869e-05	5.44096e-05	5.34579e-05	5.32803e-05	0.000157004			5.27274e-05
Ga0073283_10139	176	4	3	3	5	4	4	1	2	2	1	2	2		0.000209489	0.000162847	0.000166031	0.00027945	0.000218298	0.000226295	5.5584e-05	0.000110799	0.000108832	5.48244e-05	0.000115369	0.000109649
Ga0073283_1014	180	17	15	15	23	23	18	21	23	22	18	23	25		0.000870544	0.000796142	0.000811706	0.0012569	0.00122732	0.000995696	0.00114133	0.00124587	0.00117055	0.00096491	0.00129726	0.00134015
Ga0073283_10140	366	17	19	7	18	14	18	16	17	9	7	9	11		0.000428136	0.000495958	0.000186293	0.000483769	0.000367408	0.000489687	0.000427663	0.000452883	0.000235506	0.000184546	0.000249651	0.000290001
Ga0073283_10141	570	8	8	8	9	5	6	8	6	8	3	2	3		0.000129369	0.000134087	0.000136708	0.000155315	8.42553e-05	0.00010481	0.000137302	0.000102635	0.000134417	5.07847e-05	3.56227e-05	5.07848e-05
Ga0073283_10142	258	3	6	3	3	4	1	2	2	3	1	1	1		0.000107181	0.000222179	0.000113261	0.00011438	0.000148916	3.85929e-05	7.58356e-05	7.55837e-05	0.000111363	3.73996e-05	3.93507e-05	3.73996e-05
Ga0073283_10143	168	1	2	1	2		2	3				1	1		5.48662e-05	0.000113735	5.7979e-05	0.000117103		0.000118535	0.000174693				6.04314e-05	5.74352e-05
Ga0073283_10145	146	2	4	2	1	1	1	1	1	2	1	2	1		0.000126267	0.000261745	0.000133431	6.73743e-05	6.57884e-05	6.81984e-05	6.70054e-05	6.67829e-05	0.000131195	6.60897e-05	0.000139075	6.60898e-05
Ga0073283_10146	584				1			1		1								1.68436e-05			1.67514e-05		1.63994e-05
Ga0073283_10147	132	3	7	9	4	3	3	3	4	6	4	4	4		0.000209489	0.000506636	0.000664123	0.00029808	0.000218298	0.000226295	0.000222336	0.000295464	0.000435329	0.000292397	0.000307651	0.000292397
Ga0073283_10148	415	4	4	3	1	3	3	3	3	5					8.88436e-05	9.2084e-05	7.04131e-05	2.37028e-05	6.94345e-05	7.1978e-05	7.0719e-05	7.04841e-05	0.000115389
Ga0073283_10149	354	14	16	12	13	13	13	10	10	8	3	5	8		0.000364535	0.000431806	0.000330186	0.000361233	0.00035273	0.000365651	0.00027635	0.000275432	0.000216435	8.1772e-05	0.000143397	0.000218059
Ga0073283_1015	148	24	31	31	28	32	22	33	32	31	37	39	36		0.00149473	0.00200111	0.00204024	0.00186099	0.00207678	0.00148009	0.0021813	0.00210817	0.00200604	0.00241227	0.00267531	0.00234708
Ga0073283_10150	572	27	27	26	14	15	17	9	15	9	10	9	7		0.000435093	0.000450962	0.000442749	0.000240757	0.000251882	0.000295924	0.000153925	0.00025569	0.000150691	0.000168691	0.000159742	0.000118083
Ga0073283_10152	297	14	14	8	12	15	11	12	14	13	10	12	7		0.000434496	0.000450343	0.00026237	0.00039744	0.000485106	0.000368776	0.000395264	0.00045961	0.000419206	0.000324885	0.000410201	0.00022742
Ga0073283_10153	231	25	16	8	24	25	21	22	31	28	29	24	23		0.000997568	0.000661729	0.000337333	0.00102199	0.00103951	0.000905178	0.000931694	0.00130848	0.00116088	0.00121136	0.0010548	0.000960734
Ga0073283_10154	143	7	6	6	8	7	6	8	8	6	5	7	6		0.000451208	0.000400855	0.000408691	0.000550302	0.00047018	0.000417775	0.000547289	0.000545471	0.000401842	0.000337381	0.000496974	0.000404858
Ga0073283_10155	85	27	21	27	25	39	24	28	22	26	29	30	27		0.00292792	0.00236033	0.00309403	0.00289313	0.00440705	0.00281138	0.00322257	0.00252361	0.00292951	0.00329205	0.00358323	0.00306501
Ga0073283_10157	74	1	1	1			2								0.000124561	0.000129104	0.000131628			0.000269107
Ga0073283_10158	410	19	22	26	12	10	15	15	9	16	13	9	9		0.000427154	0.000512638	0.000617689	0.000287902	0.000234271	0.000364279	0.000357907	0.000214031	0.000373746	0.000305947	0.000222859	0.00021181
Ga0073283_1016	376	26	19	32	25	27	22	28	32	30	31	31	32		0.000637382	0.000482767	0.000828977	0.000654032	0.000689728	0.000582588	0.000728506	0.000829813	0.000764142	0.000795537	0.000837039	0.000821201
Ga0073283_10160	339	2	3	2	2	4	3	3	3	2	3	4	4		5.43807e-05	8.45461e-05	5.74659e-05	5.80333e-05	0.000113335	8.81147e-05	8.65734e-05	8.62858e-05	5.65029e-05	8.53902e-05	0.000119793	0.000113854
Ga0073283_10161	89	12	8	18	10	8	10	9	8	7	9	8	7		0.00124281	0.00085876	0.00196998	0.00110524	0.00086338	0.00111876	0.000989271	0.000876431	0.000753267	0.000975752	0.000912582	0.000758919
Ga0073283_10162	136			1		1											7.16212e-05		7.06258e-05
Ga0073283_10163	87	4	6	4		7	4	7	7	4	3	5	8		0.000423794	0.000658877	0.000447838		0.000772825	0.000457791	0.000787121	0.000784507	0.000440333	0.000332728	0.000583475	0.000887274
Ga0073283_10164	879	109	94	86	92	97	94	98	96	84	94	96	81		0.00114302	0.00102167	0.000952993	0.00102955	0.00105995	0.00106479	0.00109069	0.00106488	0.000915232	0.00103187	0.0011088	0.000889167
Ga0073283_10165	407	67	58	49	53	50	49	57	51	46	48	46	55		0.00151738	0.00136146	0.00117269	0.00128094	0.00117999	0.00119875	0.00137007	0.00122178	0.00108244	0.00113798	0.00114745	0.00130393
Ga0073283_10166	819	30	23	26	24	25	20	28	30	28	35	32	34		0.000337638	0.000268297	0.000309222	0.000288253	0.000293196	0.000243149	0.000334454	0.000357154	0.000327427	0.000412355	0.000396678	0.000400573
Ga0073283_10167	792	42	40	37	31	28	24	26	28	21	22	23	20		0.000488808	0.000482511	0.000455048	0.00038502	0.000339574	0.000301726	0.000321152	0.000344708	0.000253942	0.000268031	0.000294832	0.000243664
Ga0073283_10168	580	16	15	16	13	10	12	11	9	9	5	6	6		0.000254277	0.000247079	0.000268703	0.000220477	0.000165605	0.000206006	0.000185536	0.000151298	0.000148612	8.31819e-05	0.000105026	9.98184e-05
Ga0073283_10169	164		2	2	2	2	2	2	2	1	1	3	2			0.000116509	0.000118786	0.000119959	0.000117135	0.000121426	0.000119302	0.000118906	5.83978e-05	5.8836e-05	0.000185716	0.000117672
Ga0073283_1017	188	15	16	8	14	12	12	13	14	13	12	20	20		0.000735441	0.000813082	0.000414488	0.000732516	0.000613092	0.000635551	0.000676469	0.000726086	0.000662256	0.0006159	0.00108005	0.0010265
Ga0073283_10170	117	11	13	8	11	8	8	9	9	10	9	13	11		0.000866605	0.00106152	0.000666016	0.000924813	0.000656759	0.000680818	0.000752522	0.000750023	0.000818568	0.000742238	0.00112805	0.000907181
Ga0073283_10171	813	59	47	44	36	38	43	34	33	33	32	30	25		0.000668923	0.000552305	0.00052716	0.000435571	0.000448947	0.000526629	0.00040912	0.000395769	0.000388744	0.000379792	0.00037463	0.000296713
Ga0073283_10172	342	26	25	26	17	20	15	13	16	14	10	8	8		0.000700748	0.000698371	0.000740504	0.000488956	0.000561702	0.000436709	0.00037186	0.000456154	0.000392051	0.000282137	0.000237485	0.00022571
Ga0073283_10173	357											1	1												2.84383e-05	2.70283e-05
Ga0073283_10174	270	5	7	8	4	3	5	4	5	1	2	2	1		0.000170695	0.000247689	0.000288607	0.000145728	0.000106723	0.000184388	0.00014493	0.000180561	3.54713e-05	7.14748e-05	7.52035e-05	3.57374e-05
Ga0073283_10175	120	16	16	16	8	15	13	9	9	8	11	13	14		0.001229	0.00127383	0.00129873	0.000655776	0.00120064	0.00107867	0.000733709	0.000731273	0.000638483	0.000884501	0.00109985	0.00112573
Ga0073283_10176	65	1	1			1	1	1		1		1	1		0.000141808	0.00014698			0.000147771	0.000153184	0.000150504		0.000147342		0.000156192	0.000148448
Ga0073283_10177	139	16	21	25	16	11	14	12	12	12	10	12	11		0.00106101	0.00144337	0.00175188	0.00113228	0.000760116	0.00100286	0.000844557	0.000841753	0.000826813	0.00069418	0.000876472	0.000763598
Ga0073283_10178	219	5	5	3	2	3	3	2	4	2	3	1	2		0.000210446	0.000218121	0.000133431	8.98324e-05	0.000131577	0.000136397	8.93405e-05	0.000178088	8.74634e-05	0.000132179	4.63583e-05	8.81197e-05
Ga0073283_10179	644	59	49	64	50	49	48	52	44	53	42	49	42		0.000844463	0.000726913	0.000967998	0.000763715	0.000730823	0.000742134	0.000789915	0.00066617	0.000788189	0.000629289	0.000772471	0.00062929
Ga0073283_1018	356	37	31	26	48	42	42	39	43	46	41	33	43		0.000958001	0.000831924	0.000711383	0.00132629	0.00113319	0.0011747	0.00107171	0.0011777	0.00123751	0.00111127	0.0009411	0.00116548
Ga0073283_10188	285	7	7	6	6	6	7	7	6	7	5	5	7		0.000226395	0.000234653	0.000205063	0.000207087	0.000202213	0.000244557	0.000240279	0.000205269	0.000235231	0.000169282	0.000178114	0.000236996
Ga0073283_1019	149	7	3	6	8	6	7	8	10	7	6	6	7		0.000433038	0.000192357	0.000392234	0.000528142	0.000386783	0.000467777	0.00052525	0.000654383	0.000449938	0.000388554	0.000408824	0.000453314
Ga0073283_10190	451	44	48	31	57	47	49	51	52	42	46	54	44		0.000899271	0.0010168	0.000669523	0.00124321	0.00100098	0.0010818	0.00110626	0.0011242	0.000891894	0.000984165	0.0012156	0.000941376
Ga0073283_10191	184	1	2	1	2	3	2	4	3	3	4	3	2		5.00953e-05	0.000103845	5.29374e-05	0.00010692	0.000156605	0.000108228	0.000212669	0.000158972	0.000156151	0.000209763	0.000165529	0.000104882
Ga0073283_10192	447	2	4	1	3	5	4	5	8	4	8	5	8		4.12417e-05	8.54918e-05	2.17908e-05	6.60178e-05	0.00010744	8.91003e-05	0.000109427	0.000174502	8.57024e-05	0.000172691	0.000113562	0.000172691
Ga0073283_10193	376			1		1		1					1				2.59055e-05		2.55455e-05		2.60181e-05					2.56625e-05
Ga0073283_10196	462					2			1		1	1							4.15805e-05			2.11045e-05		2.08855e-05	2.1975e-05
Ga0073283_10198	174	19	18	22	14	19	18	15	18	17	22	17	18		0.00100651	0.000988315	0.00123155	0.000791454	0.00104883	0.00103003	0.000843344	0.00100865	0.000935708	0.00122	0.000991908	0.000998184
Ga0073283_10199	325	20	18	23	12	15	11	9	10	11	6	9	10		0.000567232	0.000529129	0.000689326	0.000363199	0.000443313	0.000337005	0.000270908	0.000300009	0.000324153	0.000178137	0.000281145	0.000296896
Ga0073283_1021	79		1		1	2	1	2	1	2	1	1	1			0.000120933		0.000124515	0.000243167	0.000126037	0.000247666	0.000123422	0.000242462	0.00012214	0.000128512	0.000122141
Ga0073283_102100	380	23	14	18	22	21	20	21	15	15	13	11	19		0.000557903	0.000351979	0.000461391	0.00056949	0.000530808	0.000524051	0.000540628	0.00038488	0.000378049	0.000330101	0.000293887	0.000482455
Ga0073283_102102	338	37	40	42	28	22	30	24	24	23	23	25	25		0.00100902	0.00113062	0.00121036	0.00081487	0.000625184	0.000883754	0.000694636	0.000692329	0.000651706	0.000656595	0.000750923	0.000713691
Ga0073283_102103	559	48	47	52	43	38	35	38	37	37	44	32	33		0.000791487	0.000803264	0.000906091	0.000756665	0.000652941	0.000623423	0.00066502	0.000645369	0.000633914	0.0007595	0.000581179	0.000569625
Ga0073283_102104	259		1				1									3.68869e-05				3.84439e-05
Ga0073283_102105	781	15	18	17	7	9	10	8	9	8	3	7	6		0.000177033	0.000220188	0.000212021	8.81646e-05	0.000110686	0.00012749	0.000100208	0.000112359	9.81024e-05	3.70644e-05	9.09953e-05	7.41289e-05
Ga0073283_102106	246	8	5	5	4	7	3	4	4	4	3	3	4		0.000299757	0.000194181	0.000197977	0.000159945	0.000273316	0.000121426	0.00015907	0.000158541	0.000155728	0.000117672	0.000123811	0.000156896
Ga0073283_102107	363	44	45	61	35	44	38	37	36	45	27	24	22		0.00111728	0.00118434	0.00163683	0.000948437	0.00116426	0.00104233	0.000997144	0.000966972	0.00118726	0.000717702	0.000671238	0.000584794
Ga0073283_102108	515	15	16	18	15	13	16	11	12	10	7	13	9		0.000268472	0.000296814	0.000340444	0.000286504	0.000242459	0.000309343	0.000208953	0.000227191	0.000185966	0.000131153	0.000256276	0.000168625
Ga0073283_102109	371	1	1	1	3	2	4	2	3	2	3	3	2		2.48451e-05	2.57512e-05	2.62547e-05	7.95416e-05	5.17795e-05	0.000107353	5.27374e-05	7.88434e-05	5.16294e-05	7.80251e-05	8.20955e-05	5.20168e-05
Ga0073283_10211	644	39	48	30	39	36	41	40	45	42	45	35	38		0.000558204	0.000712078	0.000453749	0.000595697	0.000536931	0.000633906	0.000607627	0.00068131	0.000624603	0.000674238	0.000551765	0.000569357
Ga0073283_102110	300		1	1		1	1	1	2	1		1	1			3.18457e-05	3.24683e-05		3.2017e-05	3.31899e-05	3.26093e-05	6.5002e-05	3.19242e-05		3.38416e-05	3.21637e-05
Ga0073283_102111	369	15	14	15	13	13	12	12	12	12	17	14	15		0.000374696	0.000362471	0.000395954	0.000346548	0.000338391	0.000323804	0.000318139	0.000317083	0.000311455	0.000444538	0.000385189	0.00039224
Ga0073283_102114	190	2	1	2	1	1									9.70266e-05	5.02827e-05	0.000102531	5.17718e-05	5.05532e-05
Ga0073283_102119	98		2	2		2			1		2		1			0.000194974	0.000198785		0.000196023			9.94929e-05		0.00019692		9.84603e-05
Ga0073283_10212	275	6	5	8	5	5	5	6	4	4	5	2	3		0.00020111	0.000173704	0.000283359	0.000178848	0.000174638	0.000181036	0.000213443	0.000141823	0.000139305	0.000175438	7.38362e-05	0.000105263
Ga0073283_102121	445	10	15	13	9	6	8	3	6	2	2	4	4		0.000207135	0.000322035	0.000284553	0.000198943	0.000129507	0.000179002	6.59514e-05	0.000131465	4.30438e-05	4.33667e-05	9.12582e-05	8.67336e-05
Ga0073283_102122	177	1	1	1	1	1	2	2	2	1	1	1	1		5.20764e-05	5.39758e-05	5.50309e-05	5.55743e-05	5.42661e-05	0.000112508	0.00011054	0.000110173	5.41087e-05	5.45147e-05	5.73586e-05	5.45147e-05
Ga0073283_102124	418	4	3	2	6	5	3	7	5	7	11	6	9		8.8206e-05	6.85673e-05	4.66052e-05	0.000141196	0.000114894	7.14615e-05	0.000163827	0.00011663	0.000160384	0.000253924	0.000145729	0.000207756
Ga0073283_102125	402	19	22	15	24	18	22	28	28	25	25	28	35		0.000435654	0.00052284	0.000363451	0.000587262	0.000430079	0.000544908	0.000681388	0.000679125	0.0005956	0.000600068	0.000707137	0.000840096
Ga0073283_102126	181				1					1	2	1	1					5.43461e-05					5.2913e-05	0.00010662	5.6091e-05	5.331e-05
Ga0073283_102127	348	34	32	38	31	35	39	36	37	37	53	47	46		0.000900563	0.000878502	0.00106362	0.000876253	0.000966031	0.00111587	0.00101201	0.00103667	0.00101827	0.00146955	0.00137117	0.00127546
Ga0073283_102128	154	2	2		3	2	2	2	2	1	2	1	2		0.000119708	0.000124074		0.000191623	0.000124742	0.000129311	0.000127049	0.000126627	6.21899e-05	0.000125313	6.59251e-05	0.000125313
Ga0073283_102129	515	54	64	60	57	50	50	54	60	53	60	46	49		0.000966498	0.00118726	0.00113481	0.00108872	0.000932534	0.000966695	0.00102577	0.00113596	0.000985619	0.00112417	0.000906823	0.00091807
Ga0073283_10213	285	14	9	8	8	14	11	8	9	6	4	3	3		0.000452791	0.000301696	0.000273417	0.000276116	0.00047183	0.000384304	0.000274605	0.000307904	0.000201626	0.000135426	0.000106868	0.00010157
Ga0073283_102130	259			2	1		1	1	2								7.5216e-05	3.79793e-05		3.84439e-05	3.77714e-05	7.52919e-05
Ga0073283_102131	87	3	6	5	3	1	4	3	3	3	2	2	5		0.000317846	0.000658877	0.000559798	0.000339195	0.000110404	0.000457791	0.000337338	0.000336217	0.00033025	0.000221818	0.00023339	0.000554546
Ga0073283_102132	226	6	4	3	6	7	7	7	11	7	9	10	11		0.000244713	0.000169092	0.000129298	0.00026115	0.000297503	0.000308401	0.000303007	0.000474572	0.00029664	0.000384256	0.000449224	0.000469647
Ga0073283_102133	467	5	6	4	4	4	7	5	6	6	5	5	5		9.86887e-05	0.000122746	8.34302e-05	8.42539e-05	8.22707e-05	0.000149248	0.000104741	0.000125272	0.000123048	0.000103309	0.000108699	0.00010331
Ga0073283_102134	217	6	7	8	10	7	8	9	12	7	11	12	8		0.000254862	0.000308184	0.000359096	0.000453302	0.000309842	0.000367077	0.000405738	0.000539187	0.000308943	0.000489125	0.000561427	0.000355727
Ga0073283_102135	135	2	1	3	2	3	2		2	1	3	3	3		0.000136556	7.07682e-05	0.000216455	0.000145728	0.000213447	0.000147511		0.000144449	7.09426e-05	0.000214424	0.000225611	0.000214425
Ga0073283_102136	295	3	1	1	2	5	2	4	3	2	5	5	5		9.37376e-05	3.23855e-05	3.30186e-05	6.66891e-05	0.000162798	6.75048e-05	0.000132648	9.91556e-05	6.49305e-05	0.000163544	0.000172076	0.000163544
Ga0073283_102137	667	24	23	20	24	26	27	29	24	27	30	28	31		0.000331665	0.000329438	0.000292068	0.000353942	0.000374412	0.000403055	0.000425339	0.000350835	0.000387685	0.000433992	0.000426191	0.000448459
Ga0073283_102138	243	48	41	37	39	39	38	47	41	48	75	66	66		0.00182075	0.00161194	0.00148312	0.00157872	0.00154156	0.00155706	0.00189214	0.00164511	0.0018918	0.00297812	0.00275746	0.00262075
Ga0073283_102139	197	5	7	9	6	8	7	7	6	4	2	2	1		0.000233947	0.000339472	0.000444996	0.000299593	0.000390055	0.000353801	0.000347612	0.000296963	0.000194462	9.79604e-05	0.000103071	4.89802e-05
Ga0073283_10214	560	11	9	5	4	5	6	6	7	6	3	5	3		0.000181059	0.000153542	8.69685e-05	7.02618e-05	8.57599e-05	0.000106682	0.000104816	0.000121879	0.000102613	5.16916e-05	9.06471e-05	5.16916e-05
Ga0073283_102140	795	41	34	32	34	28	30	39	40	34	36	40	34		0.000475369	0.000408586	0.00039207	0.000420687	0.000338293	0.000375734	0.00047991	0.000490581	0.000409593	0.00043694	0.000510816	0.000412666
Ga0073283_102141	639	16	15	10	22	17	21	19	26	17	18	23	19		0.000230799	0.000224265	0.000152433	0.000338664	0.000255535	0.000327224	0.000290881	0.000396726	0.000254794	0.000271806	0.000365425	0.000286906
Ga0073283_102142	423	1		1											2.17908e-05		2.30271e-05
Ga0073283_102144	441	1		1	3	1	2	1	1	1	1	2			2.09014e-05		2.20873e-05	6.6916e-05	2.17803e-05	4.51563e-05	2.21832e-05	2.21095e-05	2.17171e-05	2.188e-05	4.6043e-05
Ga0073283_102145	221	16	15	13	14	12	9	15	15	15	16	11	13		0.000667332	0.000648442	0.000572969	0.000623136	0.000521544	0.000405487	0.00066399	0.000661785	0.000650039	0.000698577	0.000505327	0.000567595
Ga0073283_102146	443	17	20	17	15	14	15	14	15	15	11	15	13		0.00035372	0.000431319	0.000373788	0.000333069	0.000303547	0.000337143	0.000309163	0.000330146	0.000324286	0.000239594	0.000343763	0.000283157
Ga0073283_102147	869	40	44	32	25	32	26	27	38	33	39	36	33		0.000424282	0.000483732	0.000358683	0.000282988	0.000353698	0.000297907	0.000303953	0.000426365	0.000363693	0.000433044	0.000420586	0.000366422
Ga0073283_102148	627	24	25	25	17	20	19	22	26	19	24	24	24		0.000352824	0.000380929	0.000388376	0.000266703	0.000306383	0.000301726	0.000343256	0.000404319	0.00029022	0.000369343	0.000388611	0.000369344
Ga0073283_102149	324	6	9	3	5	5	6	5	6	5	9	5	7		0.000170695	0.000265381	9.01896e-05	0.0001518	0.000148227	0.000184388	0.000150969	0.000180561	0.000147797	0.000268031	0.000156674	0.000208468
Ga0073283_10215	262	5	3	4	3	2	4	3	3	3		2			0.000175907	0.000109394	0.00014871	0.000112633	7.33214e-05	0.000152015	0.000112017	0.000111645	0.000109663		7.74998e-05
Ga0073283_102150	127	4	3	1	2	4	2	2	3	3	4	3	4		0.000290316	0.000225678	7.66967e-05	0.000154908	0.000302523	0.000156803	0.00015406	0.000230322	0.000226234	0.000303909	0.000239822	0.000303909
Ga0073283_102151	79	3	2	1	6	4	8	5	6	7	7	7	4		0.000350033	0.000241866	0.000123297	0.000747087	0.000486334	0.0010083	0.000619164	0.000740529	0.000848617	0.000854983	0.000899586	0.000488562
Ga0073283_102152	214	5	3	3	2	6	3	1	1	4	2	2	1		0.000215363	0.000133931	0.000136549	9.19313e-05	0.000269302	0.000139584	4.5714e-05	4.55622e-05	0.000179014	9.01785e-05	9.48829e-05	4.50893e-05
Ga0073283_102153	211	7	8	6	7	7	5	5	6	6	5	4	4		0.000305795	0.000362226	0.00027698	0.000326334	0.000318653	0.000235947	0.00023182	0.00027726	0.000272339	0.000228652	0.000192464	0.000182921
Ga0073283_102154	208	10	12	12	12	12	11	9	14	13	7	5	8		0.00044315	0.000551176	0.000561951	0.000567499	0.000554141	0.00052657	0.000423294	0.00065627	0.000598578	0.000324729	0.00024405	0.00037112
Ga0073283_102156	219	3	2	3		1		1		1	1	1	1		0.000126267	8.72485e-05	0.000133431		4.38589e-05		4.46703e-05		4.37317e-05	4.40598e-05	4.63583e-05	4.40599e-05
Ga0073283_102157	318	8	14	14	17	13	14	17	16	10	17	18	20		0.000231887	0.000420604	0.000428826	0.000525858	0.000392662	0.000438357	0.000522979	0.000490581	0.000301171	0.000515832	0.000574668	0.000606862
Ga0073283_102158	167	10	10	11	4	7	6	10	8	7	6	6	9		0.000551948	0.000572078	0.000641588	0.000235608	0.000402609	0.000357735	0.000585796	0.00046708	0.000401441	0.000346674	0.00036476	0.000520012
Ga0073283_102159	403	71	53	38	141	139	115	122	125	101	110	126	96		0.00162393	0.00125644	0.000918457	0.00344161	0.00331293	0.00284132	0.00296154	0.00302429	0.00240025	0.00263375	0.00317422	0.00229855
Ga0073283_10216	178	14	10	10	8	11	8	9	6	11	6	4	9		0.000724974	0.000536725	0.000547218	0.000442096	0.000593574	0.000447504	0.000494635	0.000328662	0.000591852	0.000325251	0.000228145	0.000487876
Ga0073283_102160	198				1	1					1							4.968e-05	4.85106e-05					4.87328e-05
Ga0073283_102161	264	21	17	17	14	14	17	12	15	16	9	7	13		0.000733212	0.000615201	0.000627228	0.00052164	0.000509362	0.000641168	0.000444672	0.000553994	0.000580439	0.000328947	0.000269194	0.000475145
Ga0073283_102162	177	10	7	3	8	10	7	6	4	6	6	2	3		0.000520764	0.00037783	0.000165093	0.000444594	0.000542661	0.000393778	0.00033162	0.000220346	0.000324652	0.000327088	0.000114717	0.000163544
Ga0073283_102163	110	8	8	6	6	5	3	3	3	4	3	2	5		0.000670366	0.000694815	0.000531299	0.000536544	0.000436596	0.000271554	0.000266803	0.000265917	0.000348263	0.000263157	0.00018459	0.000438596
Ga0073283_102164	176	11	19	13	22	21	26	29	23	23	17	23	20		0.000576095	0.00103137	0.000719467	0.00122958	0.00114606	0.00147091	0.00161194	0.00127419	0.00125157	0.000932015	0.00132674	0.00109649
Ga0073283_102165	365		2	3	4	1	3	2	3	5	4	1	2			5.23491e-05	8.00587e-05	0.000107799	2.63154e-05	8.1838e-05	5.36043e-05	8.01395e-05	0.000131195	0.000105744	2.7815e-05	5.28718e-05
Ga0073283_102166	333	11	12	10	12	10	13	13	9	9	8	5	8		0.000304483	0.000344278	0.000292507	0.000354474	0.000288442	0.00038871	0.000381911	0.000263522	0.000258844	0.00023181	0.00015244	0.00023181
Ga0073283_102169	244		1	2					1							3.91545e-05	7.984e-05					3.99602e-05
Ga0073283_10217	395	2		1											4.6671e-05		2.46594e-05
Ga0073283_102171	397	6	4	5	1	4	1	1		1					0.000139308	9.6259e-05	0.000122676	2.47774e-05	9.67769e-05	2.50805e-05	2.46418e-05		2.4124e-05
Ga0073283_102172	300	4	4	4	1	3	2	1	2	3		1	2		0.0001229	0.000127383	0.000129873	3.27888e-05	9.6051e-05	6.63797e-05	3.26093e-05	6.5002e-05	9.57725e-05		3.38416e-05	6.43274e-05
Ga0073283_102174	79	1	2	1	2	1	1	2	1	3	2	2	2		0.000116678	0.000241866	0.000123297	0.000249029	0.000121584	0.000126037	0.000247666	0.000123422	0.000363693	0.000244281	0.000257025	0.000244281
Ga0073283_102175	85	2			1				1		1				0.000216883			0.000115725				0.000114709		0.000113519
Ga0073283_102176	141	1	1		2	1	2		1	1	1	1	2		6.53725e-05	6.77568e-05		0.000139527	6.81213e-05	0.000141234		6.91511e-05	6.79237e-05	6.84333e-05	7.20034e-05	0.000136867
Ga0073283_102177	89	1	1	3				1							0.000103568	0.000107345	0.000328331				0.000109919
Ga0073283_10218	271	25	22	24	14	19	15	17	17	14	17	18	15		0.000850325	0.000775578	0.000862625	0.000508166	0.000673421	0.000551123	0.000613681	0.000611642	0.000494765	0.000605294	0.000674334	0.000534083
Ga0073283_102180	132	2	1	1	2	1	3	2	1	2	4	2	2		0.000139659	7.23766e-05	7.37915e-05	0.00014904	7.27659e-05	0.000226295	0.000148224	7.38659e-05	0.00014511	0.000292397	0.000153825	0.000146199
Ga0073283_102181	363	6	5	1	4	4	10	5	4	5	4	4	7		0.000152356	0.000131594	2.68333e-05	0.000108393	0.000105841	0.000274296	0.000134749	0.000107441	0.000131918	0.000106326	0.000111873	0.000186071
Ga0073283_10219	435	30	27	22	25	27	26	24	23	22	23	21	22		0.000635691	0.000592989	0.000492622	0.000565324	0.000596179	0.000595129	0.00053974	0.000515533	0.000484366	0.000510182	0.000490119	0.000488001
Ga0073283_1022	402	53	49	43	49	42	36	41	44	46	33	33	36		0.00121525	0.00116451	0.00104189	0.00119899	0.00100352	0.000891668	0.000997747	0.0010672	0.0010959	0.00079209	0.000833412	0.000864099
Ga0073283_10220	443	21	16	13	19	22	19	15	17	17	17	17	12		0.000436948	0.000345055	0.000285838	0.000421888	0.000477003	0.000427048	0.000331246	0.000374165	0.000367524	0.000370281	0.000389598	0.000261375
Ga0073283_10221	543		1	1	1				1							1.75943e-05	1.79383e-05	1.81154e-05				1.79564e-05
Ga0073283_10224	226	5	6	5		1		1	4						0.000203928	0.000253638	0.000215497		4.25005e-05		4.32867e-05	0.000172572
Ga0073283_10225	237	4	2	3	4	4	3	4	3	3	4	3	3		0.00015557	8.0622e-05	0.000123297	0.000166019	0.000162111	0.000126037	0.00016511	0.000123422	0.000121231	0.000162854	0.000128512	0.000122141
Ga0073283_10226	87	3	3	3	3	3	3	3	2	2	4	2	1		0.000317846	0.000329438	0.000335879	0.000339195	0.000331211	0.000343344	0.000337338	0.000224145	0.000220167	0.000443637	0.00023339	0.000110909
Ga0073283_10227	1206	3	4	12	4	4	3	3	3	4	4	1	2		2.29292e-05	3.16873e-05	9.69202e-05	3.26257e-05	3.18577e-05	2.47686e-05	2.43353e-05	2.42545e-05	3.17653e-05	3.20036e-05	8.4183e-06	1.60018e-05
Ga0073283_10228	308	11	8	8	14	11	13	13	13	8	7	9	7		0.000329197	0.000248148	0.000252999	0.00044712	0.000343039	0.000420261	0.00041291	0.000411539	0.00024876	0.000219298	0.000296663	0.000219298
Ga0073283_10229	115	3	2	3	3	4	1	2	2	3	1	1	2		0.000240457	0.000166151	0.000254099	0.000256608	0.000334091	8.65823e-05	0.000170135	0.00016957	0.000249841	8.39052e-05	8.82824e-05	0.000167811
Ga0073283_10230	447	26	27	19	22	25	24	24	28	29	28	25	28		0.000536142	0.00057707	0.000414025	0.00048413	0.000537198	0.000534602	0.00052525	0.000610757	0.000621343	0.000604418	0.000567812	0.000604418
Ga0073283_10231	87	13	12	25	10	11	10	13	10	9	11	9	9		0.00137733	0.00131775	0.00279899	0.00113065	0.00121444	0.00114448	0.0014618	0.00112072	0.00099075	0.00122	0.00105026	0.000998184
Ga0073283_10232	76	7	5	6	5	9	4	8	3	5	6	7	9		0.000848983	0.000628534	0.000768985	0.000647148	0.00113745	0.000524051	0.00102977	0.00038488	0.000630082	0.000761771	0.000935096	0.00114266
Ga0073283_10233	171	6	3	3	1	1	1	2	2	1	2		1		0.000323422	0.000167609	0.000170886	5.75242e-05	5.61702e-05	5.82278e-05	0.000114419	0.000114039	5.60073e-05	0.000112855		5.64275e-05
Ga0073283_10234	251	3	2	1	2	2	1	1	2	1			1		0.00011017	7.61252e-05	3.88067e-05	7.83796e-05	7.65347e-05	3.96692e-05	3.89753e-05	7.76916e-05	3.81564e-05			3.84427e-05
Ga0073283_10235	195	5	1	4	1			1	1	1	1	2	1		0.000236347	4.89934e-05	0.000199805	5.04443e-05			5.01682e-05	5.00015e-05	4.91141e-05	4.94826e-05	0.000104128	4.94826e-05
Ga0073283_10236	118	23	24	19	22	20	19	22	24	20	22	22	18		0.00179664	0.00194313	0.00156838	0.00183395	0.00162798	0.00160324	0.00182391	0.00198311	0.00162326	0.00179898	0.00189283	0.0014719
Ga0073283_10237	295	2	1	1		2	2	1		2	1				6.24917e-05	3.23855e-05	3.30186e-05		6.51194e-05	6.75048e-05	3.3162e-05		6.49305e-05	3.27088e-05
Ga0073283_1024	277	65	44	58	56	59	53	54	51	51	59	51	49		0.00216296	0.00151756	0.00203952	0.00198864	0.00204585	0.00190512	0.00190711	0.00179518	0.00176332	0.00205522	0.00186923	0.00170688
Ga0073283_10240	509	1	1	2	2	2	3								1.81091e-05	1.87696e-05	3.8273e-05	3.86509e-05	3.77411e-05	5.86854e-05
Ga0073283_10243	605	64	86	68	111	114	100	130	123	149	79	76	83		0.000975077	0.00135805	0.0010948	0.00180474	0.00180989	0.00164578	0.00210209	0.00198229	0.00235869	0.00125996	0.00127535	0.00132376
Ga0073283_10244	409	11	13	7	19	16	19	26	28	22	19	24	27		0.000247904	0.000303663	0.000166707	0.000456959	0.00037575	0.000462548	0.000621889	0.000667502	0.000515157	0.000448247	0.000595744	0.000636983
Ga0073283_10245	216	6	5	4	8	9	7	8	10	7	10	9	5		0.000256042	0.000221151	0.000180379	0.00036432	0.000400213	0.000322679	0.000362326	0.000451403	0.000310374	0.000446718	0.00042302	0.000223359
Ga0073283_10246	133	2	4		4	3	4	6	5	7	4	6	4		0.000138609	0.00028733		0.000295839	0.000216656	0.000299458	0.000441329	0.000366553	0.000504066	0.000290198	0.000458006	0.000290199
Ga0073283_10247	260	52	68	73	62	72	54	68	62	79	111	79	109		0.00184351	0.00249866	0.00273483	0.00234566	0.00265988	0.00206798	0.00255858	0.00232507	0.00291001	0.00411942	0.00308479	0.0040452
Ga0073283_10248	225	4	6	4	14	6	7	8	5	7	11	15	9		0.000163867	0.000254766	0.000173164	0.000612058	0.000256136	0.000309772	0.000347833	0.000216673	0.000297959	0.000471734	0.000676832	0.000385964
Ga0073283_10249	497		1		1		1	1	1	1	1	1	1			1.92228e-05		1.9792e-05		2.00341e-05	1.96837e-05	1.96183e-05	1.92701e-05	1.94147e-05	2.04275e-05	1.94147e-05
Ga0073283_1025	472	121	94	97	105	103	88	93	94	97	108	104	103		0.00236297	0.00190265	0.00200175	0.00218824	0.00209603	0.00185638	0.00192754	0.0019418	0.00196821	0.00220784	0.00223699	0.00210563
Ga0073283_10250	381				1			1	1									2.5818e-05			2.56766e-05	2.55913e-05
Ga0073283_10252	693	42	39	39	35	40	33	37	42	36	60	38	41		0.000558638	0.000537655	0.000548165	0.0004968	0.000554407	0.000474141	0.000522313	0.000590927	0.000497519	0.00083542	0.000556701	0.000570871
Ga0073283_10253	190	7	10	6	9	8	10	9	16	5	6	7	7		0.000339593	0.000502827	0.000307594	0.000465946	0.000404425	0.000524051	0.000463395	0.000821078	0.000252033	0.000304708	0.000374038	0.000355493
Ga0073283_10254	466	43	42	51	35	47	35	29	36	33	36	23	33		0.000850544	0.000861064	0.00106602	0.000738804	0.000968755	0.000747841	0.0006088	0.000753242	0.000678217	0.000745424	0.000501088	0.000683306
Ga0073283_10255	261	26	20	31	30	29	26	24	24	28	30	27	32		0.000918221	0.000732085	0.00115691	0.00113065	0.00106723	0.000991881	0.000899567	0.000896579	0.00102744	0.00110909	0.00105026	0.00118303
Ga0073283_10257	252	48	53	40	48	45	52	46	47	50	51	57	49		0.00175572	0.00200931	0.00154611	0.00187365	0.0017152	0.00205461	0.00178575	0.00181851	0.00190025	0.00195279	0.00229639	0.00187622
Ga0073283_10258	300	81	77	60	88	96	85	95	90	117	104	95	110		0.00248873	0.00245212	0.0019481	0.00288542	0.00307363	0.00282114	0.00309788	0.00292509	0.00373513	0.00334502	0.00321495	0.00353801
Ga0073283_10259	240	21	20	7	19	17	20	18	14	19	19	16	15		0.000806534	0.000796142	0.000284097	0.000778734	0.000680362	0.000829747	0.000733709	0.000568768	0.000758199	0.000763887	0.000676832	0.000603069
Ga0073283_1026	419	7	9	6	4	13	5	4	5	7	4	4	5		0.000153992	0.000205211	0.000139482	9.39059e-05	0.00029801	0.000118818	9.33918e-05	0.000116352	0.000160002	9.21155e-05	9.6921e-05	0.000115144
Ga0073283_10260	186	35	31	33	34	35	33	38	31	33	33	47	32		0.00173448	0.00159228	0.00172815	0.0017981	0.00180741	0.00176656	0.00199863	0.00162505	0.00169919	0.00171194	0.00256541	0.00166006
Ga0073283_10261	73	1							1						0.000126267							0.000133566
Ga0073283_10262	240	11	10	5	13	16	11	12	12	13	11	8	11		0.00042247	0.000398071	0.000202927	0.000532818	0.00064034	0.000456361	0.000489139	0.000487515	0.000518767	0.00044225	0.000338416	0.000442251
Ga0073283_10264	354		2	1	2	2	1	1	2	1	1	1	1			5.39758e-05	2.75155e-05	5.55743e-05	5.42661e-05	2.8127e-05	2.7635e-05	5.50864e-05	2.70544e-05	2.72573e-05	2.86793e-05	2.72574e-05
Ga0073283_10265	383	12	11	5	12	12	18	14	14	11	11	12	13		0.0002888	0.000274389	0.00012716	0.000308198	0.000300943	0.000467951	0.000357595	0.000356408	0.000275064	0.000277128	0.000318093	0.000327515
Ga0073283_10266	359	6	1	7	5	5	6	8	6	7	7	4	5		0.000154053	2.6612e-05	0.000189926	0.000137001	0.000133776	0.000166412	0.000218001	0.000162958	0.000186743	0.000188144	0.000113119	0.000134389
Ga0073283_10267	351	16	13	9	13	14	13	13	14	11	9	10	9		0.000420172	0.000353841	0.000249756	0.00036432	0.00038311	0.000368776	0.000362326	0.000388901	0.000300142	0.000247413	0.000289244	0.000247413
Ga0073283_10268	569	53	44	49	44	46	39	40	43	39	47	45	44		0.000858574	0.000738775	0.000838811	0.000760655	0.000776511	0.000682463	0.000687718	0.000736842	0.000656437	0.000797026	0.00080292	0.000746152
Ga0073283_10269	1406	31	34	32	26	23	25	24	21	16	10	11	10		0.000203231	0.000231029	0.000221689	0.000181901	0.000157125	0.000177044	0.000166989	0.00014563	0.000108987	6.8628e-05	7.9429e-05	6.86281e-05
Ga0073283_1027	91	4	6	1	5	4	3	3	3	3	2	5	4		0.000405166	0.000629915	0.000107038	0.000540475	0.000422202	0.000328251	0.00032251	0.000321438	0.000315733	0.000212068	0.000557828	0.000424137
Ga0073283_10270	157	8	5	4	8	11	9	4	2	8	4	8	6		0.000469683	0.000304258	0.000248165	0.00050123	0.000672969	0.000570781	0.000249243	0.000124208	0.000488013	0.000245837	0.000517323	0.000368756
Ga0073283_10271	419	34	33	24	37	35	38	37	35	33	32	44	33		0.000747962	0.00075244	0.000557927	0.00086863	0.000802336	0.000903018	0.000863874	0.000814464	0.000754294	0.000736924	0.00106613	0.000759954
Ga0073283_10272	87	8	7	7	5	6	5	4	4	4	2	4	3		0.000847589	0.000768689	0.000783717	0.000565324	0.000662421	0.000572239	0.000449783	0.00044829	0.000440333	0.000221818	0.00046678	0.000332728
Ga0073283_10273	669	76	73	61	65	72	65	80	75	81	76	73	78		0.00104713	0.00104248	0.000888145	0.000955728	0.00103373	0.000967418	0.00116984	0.00109308	0.00115958	0.00109616	0.00110782	0.00112501
Ga0073283_10274	128	12	7	6	4	6	4	5	4	5	3	2	5		0.000864143	0.000522469	0.000456585	0.000307395	0.000450239	0.000311155	0.00038214	0.000304697	0.000374111	0.000226151	0.000158632	0.000376918
Ga0073283_10275	326	5	4	3	4	3	6	4	3	5	3	1	2		0.000141373	0.000117223	8.96363e-05	0.000120695	8.83905e-05	0.000183257	0.000120034	8.97267e-05	0.00014689	8.87954e-05	3.11426e-05	5.9197e-05
Ga0073283_10277	308	2	1	1	2		2		1						5.98541e-05	3.10185e-05	3.16249e-05	6.38743e-05		6.46556e-05		3.16568e-05
Ga0073283_10278	89	18	11	11	14	9	8	14	14	12	15	16	16		0.00186422	0.0011808	0.00120388	0.00154734	0.000971303	0.000895008	0.00153887	0.00153376	0.00129131	0.00162625	0.00182516	0.00173467
Ga0073283_10279	697	92	94	105	83	92	83	89	79	89	85	87	98		0.00121666	0.00128845	0.00146736	0.00117137	0.00126782	0.00118569	0.00124917	0.00110513	0.00122292	0.00117672	0.00126724	0.00135669
Ga0073283_1028	294	22	13	9	5	7	7	8	8	5	4	6	5		0.000689747	0.000422443	0.000298178	0.00016729	0.000228693	0.000237071	0.000266198	0.000265314	0.000162878	0.00013128	0.000207193	0.0001641
Ga0073283_10280	280	2	4	2	3	2	1	2	1	3	1	1	1		6.58395e-05	0.000136482	6.95748e-05	0.000105393	6.86079e-05	3.55606e-05	6.98771e-05	3.48225e-05	0.000102613	3.44611e-05	3.62588e-05	3.44611e-05
Ga0073283_10281	817	3	2	2		1	1	1		2	2		2		3.38465e-05	2.33873e-05	2.38445e-05		1.17566e-05	1.21872e-05	1.1974e-05		2.34449e-05	2.36208e-05		2.36208e-05
Ga0073283_10282	311	1		1						1					2.96383e-05		3.13199e-05						3.0795e-05
Ga0073283_10283	153	2	4	3	2	2	2	2	4	2	2	2	2		0.000120491	0.00024977	0.00019099	0.000128584	0.000125557	0.000130156	0.00012788	0.00025491	0.000125193	0.000126132	0.000132712	0.000126132
Ga0073283_10284	310	13	14	12	13	12	11	11	5	10	9	9	10		0.000386541	0.000431458	0.000377051	0.000412505	0.00037181	0.000353312	0.000347131	0.000157263	0.000308943	0.000280135	0.000294749	0.000311262
Ga0073283_10285	429	3	5	3	3	7	9	4	9	6	6	2	3		6.44582e-05	0.000111349	6.81152e-05	6.87877e-05	0.000156727	0.000208887	9.12148e-05	0.000204552	0.000133947	0.000134952	4.73309e-05	6.74763e-05
Ga0073283_10286	408	35	35	37	41	39	35	42	26	41	31	32	29		0.000790719	0.000819558	0.000883328	0.000988486	0.000918135	0.000854151	0.00100705	0.000621343	0.000962419	0.000733142	0.000796272	0.000685843
Ga0073283_10287	41	1				1	1		1						0.000224818				0.000234271	0.000242853		0.000237812
Ga0073283_10288	464	35	34	22	34	32	35	36	38	36	33	29	26		0.000695288	0.000700056	0.000461833	0.000720789	0.000662421	0.000751064	0.00075901	0.000798516	0.000743062	0.000686251	0.00063453	0.000540683
Ga0073283_10289	617	19	19	16	25	26	22	16	17	19	5	8	9		0.000283846	0.000294199	0.000252589	0.000398567	0.000404753	0.000355029	0.000253687	0.000268647	0.000294923	7.81937e-05	0.000131637	0.000140749
Ga0073283_10290	178		2	5	1	1	1	1		1	1	1				0.000107345	0.000273609	5.52621e-05	5.39613e-05	5.5938e-05	5.49595e-05		5.38048e-05	5.42084e-05	5.70364e-05
Ga0073283_10291	599	45	51	35	47	38	53	42	43	42	32	41	40		0.000692469	0.000813421	0.000569143	0.000771824	0.000609339	0.000881	0.000685938	0.000699938	0.000671526	0.000515478	0.00069491	0.000644348
Ga0073283_10292	265	4	3	2	3	5	1	7	7	5	10		4		0.000139132	0.000108155	7.3513e-05	0.000111358	0.000181228	3.75734e-05	0.000258413	0.000257555	0.000180703	0.000364117		0.000145647
Ga0073283_10293	470	34	32	28	40	40	36	40	42	44	41	31	37		0.0006668	0.000650465	0.000580284	0.000837161	0.000817456	0.000762661	0.000832578	0.000871303	0.000896593	0.00084173	0.000669631	0.000759611
Ga0073283_10294	404	10	15	5	18	15	19	20	17	19	18	16	12		0.000228157	0.000354717	0.00012055	0.000438266	0.000356625	0.000468273	0.000484297	0.000410285	0.000450415	0.00042991	0.000402078	0.000286607
Ga0073283_10295	407	1	3	1	3	2			2	3	1		1		2.26475e-05	7.04205e-05	2.39324e-05	7.2506e-05	4.71995e-05			4.7913e-05	7.05939e-05	2.37079e-05		2.37079e-05
Ga0073283_10296	116	22	24	27	26	32	30	27	27	32	26	32	31		0.00174815	0.00197663	0.00226718	0.00220477	0.00264968	0.00257508	0.00227703	0.00226947	0.002642	0.00216273	0.00280068	0.00257864
Ga0073283_10297	396	21	20	24	21	17	27	23	24	25	26	17	23		0.000488808	0.000482511	0.000590332	0.00052164	0.00041234	0.000678884	0.000568192	0.000590927	0.000604624	0.000633527	0.000435838	0.000560428
Ga0073283_10298	94	4	2	2	3	3	4	2	5	3	4	5	6		0.000392235	0.00020327	0.000207244	0.000313936	0.000306546	0.000423701	0.000208144	0.000518633	0.000305657	0.0004106	0.000540025	0.000615901
Ga0073283_103100	227	1		1	2	2	1	1	2	2	1	1	2		4.06058e-05		4.29096e-05	8.66665e-05	8.46265e-05	4.38633e-05	4.3096e-05	8.59057e-05	8.4381e-05	4.2507e-05	4.47246e-05	8.50142e-05
Ga0073283_103101	801	52	61	66	69	55	77	78	63	65	76	63	72		0.000598391	0.000727561	0.000802586	0.000847352	0.000659527	0.000957161	0.000952631	0.000766878	0.00077718	0.00091552	0.000798509	0.000867336
Ga0073283_103102	380	12	11	8	15	17	15	13	14	17	13	16	15		0.00029108	0.000276555	0.000205063	0.000388289	0.000429702	0.000393038	0.000334674	0.000359222	0.000428456	0.000330101	0.000427473	0.000380886
Ga0073283_103103	147	21	24	31	15	18	19	11	14	6	16	20	11		0.00131679	0.00155979	0.00205411	0.00100374	0.00117614	0.00128695	0.000732045	0.0009286	0.000390908	0.00105024	0.00138129	0.000722042
Ga0073283_103104	357	10	7	12	10	12	11	10	9	8	7	8	10		0.000258194	0.000187328	0.000327411	0.000275536	0.000322861	0.000306797	0.000274028	0.000245806	0.000214616	0.000189198	0.000227506	0.000270283
Ga0073283_103105	312			1									1				3.12195e-05									3.09266e-05
Ga0073283_103106	165	1	1	3	3		5	2	1		3	1	4		5.58638e-05	5.79013e-05	0.0001771	0.000178848		0.000301726	0.000118579	5.90927e-05		0.000175438	6.15301e-05	0.000233918
Ga0073283_103107	244	4	6	2	5	6	6	9	8	5	3	4	7		0.000151107	0.000234927	7.984e-05	0.000201571	0.000236191	0.000244843	0.000360841	0.000319682	0.000196255	0.000118636	0.000166434	0.000276819
Ga0073283_103108	765	33	40	32	42	48	51	46	46	45	54	55	57		0.000397619	0.00049954	0.000407445	0.000540051	0.000602673	0.000663797	0.000588246	0.000586293	0.000563367	0.000681113	0.000729916	0.000718953
Ga0073283_103109	88	5	6	5	5	4	5	4	4	7			1		0.000523723	0.000651389	0.000553436	0.0005589	0.000436596	0.000565736	0.000444672	0.000443195	0.000761826			0.000109649
Ga0073283_10311	268				1		1			1								3.67039e-05		3.71528e-05			3.5736e-05
Ga0073283_103110	132	6	6	3	3	3	3	4	2	4	4	3	4		0.000418978	0.00043426	0.000221374	0.00022356	0.000218298	0.000226295	0.000296448	0.000147732	0.00029022	0.000292397	0.000230738	0.000292397
Ga0073283_103111	114		1		1			1	1	1		1				8.38045e-05		8.62864e-05			8.58139e-05	8.55289e-05	8.40109e-05		8.90568e-05
Ga0073283_103113	503	25	22	23	31	35	33	35	34	30	45	29	39		0.000458128	0.000417856	0.00044539	0.000606235	0.000668347	0.00065324	0.000680711	0.000659066	0.000571207	0.000863239	0.000585331	0.000748142
Ga0073283_103114	188	3	5	4	5	7	4	7	7	8	5	4	8		0.000147088	0.000254088	0.000207244	0.000261613	0.000357637	0.00021185	0.000364253	0.000363043	0.000407542	0.000256625	0.00021601	0.0004106
Ga0073283_103115	346	5	6	10	7	9	7	6	5	8	1				0.000133201	0.000165671	0.000281517	0.000199007	0.000249844	0.000201441	0.000169644	0.0001409	0.000221439	2.78876e-05
Ga0073283_103116	248	5	10	9	9	10	9	8	8	7	4	2	2		0.000185837	0.00038523	0.000353485	0.000356975	0.000387303	0.000361341	0.000315574	0.000314526	0.000270325	0.000155631	8.18748e-05	7.78154e-05
Ga0073283_103117	203	11	11	12	10	8	10	10	11	14	15	7	9		0.000499472	0.000517689	0.000575792	0.000484564	0.000378526	0.000490491	0.000481911	0.000528341	0.0006605	0.000712988	0.000350085	0.000427793
Ga0073283_103118	395	36	39	38	41	37	42	37	46	39	46	46	34		0.000840078	0.000943278	0.000937059	0.00102102	0.000899719	0.00105871	0.000916363	0.00113548	0.000945601	0.00112369	0.00118231	0.000830556
Ga0073283_103119	261	15	14	23	13	14	14	9	13	12	13	13	15		0.000529743	0.00051246	0.000858356	0.000489948	0.000515216	0.00053409	0.000337338	0.000485647	0.000440333	0.000480606	0.000505679	0.000554546
Ga0073283_103120	68	5	3	5	1	1	3	2	3	1	1	3	2		0.000677759	0.000421487	0.000716212	0.000144657	0.000141252	0.000439278	0.000287729	0.00043016	0.000140842	0.000141899	0.000447903	0.000283797
Ga0073283_103121	68	7	1			1		1		1	1		2		0.000948863	0.000140496			0.000141252		0.000143865		0.000140842	0.000141899		0.000283797
Ga0073283_103122	602	23	17	14	24	23	19	25	25	23	22	17	23		0.000352165	0.000269789	0.000226523	0.000392159	0.000366972	0.000314256	0.000406262	0.000404913	0.000365908	0.000352625	0.000286698	0.000368654
Ga0073283_103123	186	66	56	81	79	95	76	73	83	82	80	83	83		0.00327074	0.00287639	0.00424182	0.00417793	0.00490583	0.00406844	0.00383948	0.00435094	0.00422223	0.00415015	0.0045304	0.00430578
Ga0073283_103124	119	65	62	35	71	62	59	57	58	53	47	64	56		0.00503478	0.00497756	0.00286485	0.00586892	0.00500434	0.00493665	0.00468587	0.00475225	0.0042655	0.00381099	0.00546015	0.00454076
Ga0073283_103125	384	8	6	6	1	1	4	4	2	1	1	2	2		0.000192032	0.000149277	0.000152195	2.56163e-05	2.50133e-05	0.000103718	0.000101904	5.07828e-05	2.49407e-05	2.51279e-05	5.28775e-05	5.02558e-05
Ga0073283_103126	308	16	16	17	13	13	13	14	12	14	9	10	11		0.000478833	0.000496297	0.000537624	0.000415183	0.00040541	0.000420261	0.000444672	0.000379882	0.000435329	0.000281954	0.000329626	0.000344611
Ga0073283_103127	315			2			1		1	1							6.18443e-05			3.16094e-05		3.09533e-05	3.0404e-05
Ga0073283_103128	281		1				1									3.3999e-05				3.5434e-05
Ga0073283_103129	526	74	65	97	52	50	45	43	42	50	25	35	20		0.00129676	0.00118059	0.00179625	0.000972444	0.000913033	0.000851831	0.000799734	0.000778541	0.000910385	0.000458607	0.000675545	0.000366886
Ga0073283_10313	332	73	88	71	61	68	59	52	60	64	59	59	68		0.00202675	0.00253231	0.00208305	0.00180734	0.00196731	0.00176946	0.00153224	0.0017621	0.00184622	0.00171475	0.0018042	0.00197632
Ga0073283_103130	293	21	20	29	15	19	21	20	21	18	18	21	23		0.000660642	0.00065213	0.000964075	0.000503583	0.000622857	0.000713639	0.000667767	0.000698827	0.000588363	0.000592777	0.000727652	0.000757439
Ga0073283_103131	473	62	59	45	77	70	78	75	79	66	71	72	62		0.00120822	0.00119169	0.000926684	0.00160131	0.00142147	0.00164195	0.00155118	0.00162849	0.00133636	0.00144838	0.00154541	0.00126479
Ga0073283_103132	452	3	6	5	4	3	5	3	3	3	3	3	3		6.11783e-05	0.000126819	0.000107749	8.705e-05	6.37507e-05	0.000110143	6.493e-05	6.47144e-05	6.35658e-05	6.40427e-05	6.73837e-05	6.40428e-05
Ga0073283_103133	253	18	20	18	19	17	20	21	17	17	18	18	19		0.000655792	0.000755234	0.000692998	0.00073872	0.000645402	0.000787112	0.00081201	0.000655159	0.00064353	0.000686497	0.00072231	0.000724637
Ga0073283_103134	306	8	8	5	5	5	6	4	4	3	4	5	3		0.000240981	0.00024977	0.000159158	0.00016073	0.000156946	0.000195235	0.00012788	0.000127455	9.38946e-05	0.000126132	0.00016589	9.45991e-05
Ga0073283_103135	157	23	25	19	24	26	24	23	22	24	22	22	24		0.00135034	0.00152129	0.00117878	0.00150369	0.00159065	0.00152208	0.00143315	0.00136628	0.00146404	0.0013521	0.00142264	0.00147502
Ga0073283_103136	593	6	6	8	3	7	9	2	2	5	3	7	3		9.32633e-05	9.66649e-05	0.000131406	4.97638e-05	0.000113382	0.000151117	3.29942e-05	3.28847e-05	8.07525e-05	4.8815e-05	0.000119844	4.8815e-05
Ga0073283_103137	216	4	3	2	3	2	3	3	3	3	3	2	2		0.000170695	0.00013269	9.01896e-05	0.00013662	8.89362e-05	0.000138291	0.000135872	0.000135421	0.000133017	0.000134015	9.40044e-05	8.93436e-05
Ga0073283_103138	375	1					1	1							2.45801e-05					2.65519e-05	2.60874e-05
Ga0073283_103139	251	5	2	5	2	4	2	2	1	1	2	4			0.000183616	7.61252e-05	0.000194033	7.83796e-05	0.000153069	7.93383e-05	7.79505e-05	3.88458e-05	3.81564e-05	7.68852e-05	0.000161792
Ga0073283_10314	422	55	52	51	36	38	40	36	35	39	29	36	30		0.00120134	0.00117723	0.00117717	0.000839145	0.000864915	0.000943788	0.000834551	0.000808674	0.000885101	0.00066309	0.000866088	0.000685956
Ga0073283_103140	282	19	17	16	18	17	17	18	20	20	19	17	22		0.000621039	0.000575933	0.000552651	0.000627871	0.000579031	0.000600242	0.000624433	0.000691511	0.000679237	0.000650117	0.000612029	0.000752767
Ga0073283_103141	330	7	9	8	7	12	10	7	10	7	9	6	3		0.000195523	0.000260556	0.000236133	0.000208656	0.000349277	0.000301726	0.000207514	0.000295464	0.000203154	0.000263157	0.00018459	8.77192e-05
Ga0073283_103142	289	6	6	3	3	4	3	2	8	5	5	5	5		0.000191367	0.000198347	0.000101112	0.000102111	0.000132943	0.000103359	6.7701e-05	0.000269905	0.000165696	0.000166939	0.000175648	0.00016694
Ga0073283_103143	440	3	4	3	2	7	4	5	8	3	6	6	3		6.28468e-05	8.68519e-05	6.64123e-05	4.4712e-05	0.000152808	9.05178e-05	0.000111168	0.000177278	6.52994e-05	0.000131579	0.000138443	6.57894e-05
Ga0073283_103144	352	2	2	3	3	2	3	2	5	4	1	1	4		5.23723e-05	5.42824e-05	8.30154e-05	8.3835e-05	5.45745e-05	8.48605e-05	5.5584e-05	0.000138499	0.000108832	2.74122e-05	2.88423e-05	0.000109649
Ga0073283_103145	371	7	7	6	9	6	5	8	7	11	8	12	9		0.000173916	0.000180259	0.000157528	0.000238625	0.000155339	0.000134191	0.00021095	0.000183968	0.000283961	0.000208067	0.000328382	0.000234075
Ga0073283_103146	252	5	9	7	5	7	9	8	9	10	5	3	5		0.000182887	0.000341204	0.000270569	0.000195172	0.000266808	0.000355606	0.000310565	0.000348225	0.000380049	0.00019145	0.000120863	0.000191451
Ga0073283_103147	368	4	5	4	3	5	4	3	2	3	2	4	2		0.000100191	0.000129806	0.000105875	8.019e-05	0.000130504	0.000108228	7.9751e-05	5.29908e-05	7.80754e-05	5.24408e-05	0.000110353	5.24408e-05
Ga0073283_103148	399	5	4	4	2	3	5	4	3	3	3	2	2		0.000115508	9.57765e-05	9.76489e-05	4.93065e-05	7.22188e-05	0.000124774	9.80731e-05	7.33105e-05	7.20094e-05	7.25496e-05	5.08896e-05	4.83665e-05
Ga0073283_103149	330	2	3	1				1	3	1	1		1		5.58638e-05	8.68519e-05	2.95166e-05				2.96448e-05	8.86391e-05	2.9022e-05	2.92397e-05		2.92397e-05
Ga0073283_10315	214	19	15	11	6	9	8	5	7	7	6	4	3		0.000818378	0.000669653	0.000500679	0.000275794	0.000403953	0.000372223	0.00022857	0.000318935	0.000313274	0.000270535	0.000189766	0.000135268
Ga0073283_103150	367	6	6	5	5	9	5	5	5	8	6	3	2		0.000150695	0.000156191	0.000132704	0.000134014	0.000235548	0.000135653	0.000133281	0.000132838	0.000208768	0.000157751	8.29902e-05	5.25837e-05
Ga0073283_103152	315	18	15	21	17	20	16	21	15	22	13	11	12		0.000526716	0.000454939	0.000649365	0.000530867	0.000609848	0.00050575	0.000652186	0.0004643	0.000668887	0.000398217	0.000354531	0.000367585
Ga0073283_103153	562	8	10	7	9	9	9	8	9	8	9	6	8		0.00013121	0.000169995	0.000121323	0.000157526	0.000153818	0.000159453	0.000139257	0.000156144	0.000136331	0.000154523	0.000108389	0.000137354
Ga0073283_103154	87								1			1										0.000112072			0.000116695
Ga0073283_103155	273	6	7	12	3	5	5	4	3	2	2		4		0.000202583	0.000244967	0.000428153	0.000108095	0.000175918	0.000182362	0.000143338	0.000107146	7.0163e-05	7.06894e-05		0.000141379
Ga0073283_103156	463	4	6	3	4	3	5	5	2	5	2	3	4		7.96331e-05	0.000123806	6.31132e-05	8.49818e-05	6.22361e-05	0.000107527	0.000105646	4.21179e-05	0.000103426	4.16808e-05	6.57828e-05	8.33616e-05
Ga0073283_103157	703	3	4	2	3	1	2	1		1		1			3.93351e-05	5.43597e-05	2.77112e-05	4.19772e-05	1.3663e-05	2.83271e-05	1.39158e-05		1.36234e-05		1.44416e-05
Ga0073283_103158	489	5	4	4	3	4	4	5	2	3	2	2	2		9.42487e-05	7.8149e-05	7.96767e-05	6.03475e-05	7.85694e-05	8.14475e-05	0.000100029	3.98785e-05	5.87561e-05	3.94646e-05	4.15234e-05	3.94647e-05
Ga0073283_103159	532	6	5	6	1	1	2	3	2	3		1			0.000103957	8.97905e-05	0.000109855	1.84899e-05	1.80547e-05	3.74322e-05	5.51661e-05	3.66553e-05	5.4007e-05		1.90836e-05
Ga0073283_10316	434	50	49	41	28	24	25	25	29	22	22	24	21		0.00106193	0.00107864	0.000920183	0.000634622	0.000531158	0.000573558	0.000563525	0.000651518	0.000485483	0.000489125	0.000561427	0.000466892
Ga0073283_103161	377	5	5	4	2	2	2	1	1			1			0.000122248	0.000126707	0.000103347	5.21838e-05	5.09555e-05	5.28221e-05	2.5949e-05	2.58629e-05			2.69296e-05
Ga0073283_103162	44	1											1		0.000209489											0.000219298
Ga0073283_10317	369	56	55	47	44	38	42	31	38	38	26	31	30		0.00139887	0.00142399	0.00124066	0.00117293	0.000989144	0.00113331	0.00082186	0.0010041	0.000986275	0.000679882	0.000852918	0.00078448
Ga0073283_10318	196	17	18	19	13	8	12	11	10	10	8	10	8		0.000799479	0.000877382	0.00094423	0.000652431	0.000392045	0.00060961	0.000549034	0.000497464	0.000488635	0.000393841	0.000517983	0.000393841
Ga0073283_10319	202	8	6	4	2	5	2	4	2	3	2	2	2		0.000365051	0.000283774	0.000192881	9.73925e-05	0.00023775	9.85838e-05	0.000193719	9.65376e-05	0.000142236	9.55356e-05	0.00010052	9.55357e-05
Ga0073283_10320	243	23	19	18	9	10	15	8	8	9	3	4	9		0.000872441	0.000746998	0.000721517	0.00036432	0.000395272	0.000614627	0.000322067	0.000320998	0.000354713	0.000119125	0.000167119	0.000357374
Ga0073283_10321	262	22	24	21	15	15	15	11	9	13	6	9	6		0.000773991	0.000875149	0.000780725	0.000563167	0.000549911	0.000570055	0.000410728	0.000334934	0.000475207	0.000220972	0.000348749	0.000220972
Ga0073283_10322	231	22	22	21	10	10	11	15	11	16	9	9	16		0.00087786	0.000909877	0.000885498	0.000425829	0.000415805	0.000474141	0.000635246	0.0004643	0.000663359	0.000375939	0.000395551	0.000668336
Ga0073283_10326	197	1	1	1				1							4.67895e-05	4.8496e-05	4.9444e-05				4.96588e-05
Ga0073283_10328	63								1	1												0.000154767	0.00015202
Ga0073283_10329	444	2				1									4.15204e-05				2.16331e-05
Ga0073283_10332	155	8	4	3	3	4	3	6	2	6	3	3	5		0.000475743	0.000246547	0.000188525	0.000190387	0.000247874	0.000192715	0.000378689	0.00012581	0.000370732	0.000186757	0.000196499	0.000311262
Ga0073283_10333	211	2		1	1										8.73699e-05		4.61634e-05	4.66192e-05
Ga0073283_10334	293	40	36	46	28	27	25	28	33	29	26	26	29		0.00125837	0.00117383	0.00152922	0.000940021	0.000885112	0.00084957	0.000934874	0.00109816	0.000947919	0.000856234	0.000900902	0.000955031
Ga0073283_10335	479	8	8	10	7	10	9	9	13	9	12	7	10		0.000153946	0.000159561	0.00020335	0.000143751	0.000200524	0.000187083	0.00018381	0.000264622	0.000179948	0.000241731	0.000148366	0.000201443
Ga0073283_10337	424	24	20	19	28	26	27	37	31	30	28	27	41		0.000521747	0.000450647	0.000436484	0.00064959	0.000588992	0.000634052	0.000853687	0.000712876	0.000677635	0.000637205	0.000646502	0.000933051
Ga0073283_10338	389	25	29	24	29	29	34	34	30	30	24	28	27		0.000592386	0.00071223	0.000600955	0.000733323	0.000716062	0.000870274	0.000855051	0.000751951	0.000738605	0.000595317	0.000730769	0.000669732
Ga0073283_10339	177	23	24	13	28	30	25	23	26	29	23	16	22		0.00119776	0.00129542	0.000715402	0.00155608	0.00162798	0.00140635	0.00127121	0.00143225	0.00156915	0.00125384	0.000917738	0.00119932
Ga0073283_1034	182	1	2		1		2	1	1	1	2	2	4		5.06457e-05	0.000104986		5.40475e-05		0.000109417	5.37516e-05	5.35731e-05	5.26222e-05	0.000106034	0.000111566	0.000212068
Ga0073283_10340	471	51	53	34	59	62	57	56	58	61	45	45	51		0.000998076	0.00107505	0.000703134	0.00123219	0.00126437	0.00120498	0.00116313	0.00120067	0.00124037	0.000921888	0.000969981	0.00104481
Ga0073283_10341	240	34	32	48	41	36	35	46	36	44	34	30	34		0.00130582	0.00127383	0.0019481	0.00168043	0.00144077	0.00145206	0.00187503	0.00146255	0.00175583	0.00136696	0.00126906	0.00136696
Ga0073283_10342	492	30	28	17	22	25	23	26	31	29	26	27	30		0.000562044	0.000543707	0.000336561	0.00043985	0.000488064	0.000465468	0.000516977	0.000614348	0.000564512	0.000509912	0.000557148	0.00058836
Ga0073283_10343	345	15	16	16	19	18	20	18	19	14	10	15	16		0.000400762	0.000443071	0.000451732	0.000541728	0.000501136	0.000577215	0.000510406	0.000536973	0.000388642	0.000279684	0.000441412	0.000447495
Ga0073283_10344	205	8	7	8	15	13	15	14	12	12	12	10	13		0.000359708	0.000326224	0.000380116	0.000719755	0.000609104	0.000728558	0.000668093	0.000570749	0.000560619	0.000564825	0.000495243	0.000611895
Ga0073283_10345	525	91	81	86	72	79	62	78	76	77	78	74	87		0.0015977	0.001474	0.00159558	0.00134903	0.00144534	0.00117587	0.00145344	0.00141147	0.00140466	0.00143358	0.00143102	0.001599
Ga0073283_10346	391	19	33	33	28	25	27	30	25	27	51	48	48		0.00044791	0.000806323	0.000822086	0.000704415	0.000614137	0.000687565	0.000750598	0.000623421	0.000661344	0.00125858	0.00124634	0.00118455
Ga0073283_10347	285	17	23	22	14	15	19	15	18	17	22	24	24		0.000549817	0.000771001	0.000751897	0.000483204	0.000505532	0.000663797	0.000514884	0.000615808	0.000571274	0.000744843	0.000854945	0.000812556
Ga0073283_10348	311	2		1	4	2	3	4	3	2	4	4	2		5.92767e-05		3.13199e-05	0.000126516	6.17692e-05	9.60479e-05	0.000125824	9.40543e-05	6.159e-05	0.000124104	0.000130578	6.20521e-05
Ga0073283_10349	398	9	6	5	15	13	6	11	12	12	10	8	8		0.000208437	0.000144026	0.000122368	0.000370728	0.000313735	0.000150105	0.000270379	0.000293979	0.000288761	0.00024244	0.00020407	0.000193952
Ga0073283_10350	341		1						1							2.80167e-05						2.85933e-05
Ga0073283_10351	545						1				1									1.82697e-05				1.77048e-05
Ga0073283_10353	226	1	1	1		1	1								4.07855e-05	4.22731e-05	4.30995e-05		4.25005e-05	4.40574e-05
Ga0073283_10355	683	2	2	2											2.69913e-05	2.79757e-05	2.85226e-05
Ga0073283_10357	482	5	11	7	15	15	12	12	11	14	6	3	6		9.56175e-05	0.000218031	0.000141459	0.00030612	0.000298914	0.000247891	0.000243555	0.000222517	0.000278177	0.000120113	6.31897e-05	0.000120113
Ga0073283_10358	258	4	2	4	2	4	4	3	3	1	3	1	3		0.000142907	7.40598e-05	0.000151015	7.62531e-05	0.000148916	0.000154372	0.000113753	0.000113376	3.71211e-05	0.000112199	3.93507e-05	0.000112199
Ga0073283_10359	569	1	1	2				1							1.61995e-05	1.67904e-05	3.42372e-05				1.7193e-05
Ga0073283_1036	536	4	1	2	1	1	2	1		2	1	2	1		6.87875e-05	1.78241e-05	3.63451e-05	1.8352e-05	1.792e-05	3.71528e-05	1.82515e-05		3.5736e-05	1.8002e-05	3.78824e-05	1.80021e-05
Ga0073283_10360	296	8	10	11	6	5	5	9	8	7	9	8	6		0.000249122	0.00032276	0.000361977	0.000199391	0.000162248	0.000168192	0.00029745	0.000263522	0.000226489	0.000293385	0.000274391	0.00019559
Ga0073283_10361	615	1			2	1		1	1		1	3	3		1.49878e-05			3.19891e-05	1.56181e-05		1.5907e-05	1.58541e-05		1.56896e-05	4.95243e-05	4.70688e-05
Ga0073283_10362	351	4	6	5	7	4	3	5	7	5	6	4	5		0.000105043	0.000163311	0.000138753	0.000196172	0.00010946	8.51022e-05	0.000139356	0.00019445	0.000136428	0.000164942	0.000115698	0.000137452
Ga0073283_10363	1250	12	13	10	14	14	13	14	17	14	15	8	11		8.84883e-05	9.93586e-05	7.79238e-05	0.00011017	0.000107577	0.000103552	0.000109567	0.000132604	0.000107265	0.000115789	6.49758e-05	8.49121e-05
Ga0073283_10364	309	8	9	7	6	4	10	5	8	9	4	6	5		0.000238641	0.000278263	0.000220658	0.000191003	0.000124338	0.000322232	0.000158298	0.000252435	0.000278949	0.000124907	0.000197135	0.000156134
Ga0073283_10365	258	1	1		1			2		2					3.57268e-05	3.70299e-05		3.81265e-05			7.58356e-05		7.42422e-05
Ga0073283_10368	1447	9	10	3	41	30	40	58	55	67	56	52	74		5.73308e-05	6.60243e-05	2.01945e-05	0.000278716	0.000199138	0.000275244	0.000392123	0.000370606	0.000443452	0.000373427	0.000364844	0.000493458
Ga0073283_10369	183				2		1	2		1		1	1					0.000107504		5.44096e-05	0.000106916		5.23347e-05		5.5478e-05	5.27274e-05
Ga0073283_10371	844	10	4	7	6	9	7	7	6	6		2	2		0.000109212	4.52782e-05	8.0786e-05	6.99288e-05	0.000102424	8.25814e-05	8.11369e-05	6.93149e-05	6.80847e-05		2.4058e-05	2.28652e-05
Ga0073283_10372	68	64	46	24	65	89	64	80	65	118	105	90	118		0.00867532	0.0064628	0.00343782	0.00940268	0.0125714	0.00937126	0.0115092	0.00932014	0.0166193	0.0148993	0.0134371	0.016744
Ga0073283_10373	476	38	48	45	38	45	34	35	30	34	28	24	27		0.000735853	0.000963399	0.000920843	0.000785278	0.000908046	0.000711212	0.000719323	0.000614515	0.000684089	0.000567594	0.000511889	0.000547323
Ga0073283_10374	255	16	15	20	15	12	11	11	10	13	10	8	13		0.000578355	0.000561983	0.000763959	0.000578626	0.000452005	0.000429516	0.000422003	0.000382365	0.000488252	0.000378396	0.000318509	0.000491915
Ga0073283_10375	516	119	124	127	116	129	109	107	107	116	79	66	66		0.00212575	0.00229585	0.00239737	0.00221134	0.00240128	0.00210331	0.0020286	0.00202186	0.00215302	0.00147728	0.00129857	0.00123419
Ga0073283_10376	313	1	1	1	2	1	1	1	1		3	1			2.9449e-05	3.0523e-05	3.11197e-05	6.2854e-05	3.06872e-05	3.18114e-05	3.12549e-05	3.11511e-05		9.24834e-05	3.2436e-05
Ga0073283_10377	344	1	1	1		2					1				2.67951e-05	2.77724e-05	2.83153e-05		5.58436e-05					2.80497e-05
Ga0073283_10378	243		1	1	1											3.93157e-05	4.00843e-05	4.048e-05
Ga0073283_10380	346	36	31	24	29	26	23	25	31	26	22	23	25		0.000959049	0.000855968	0.00067564	0.000824459	0.000721771	0.000661879	0.000706849	0.000873582	0.000719677	0.000613526	0.000674875	0.00069719
Ga0073283_10381	218	30	30	17	34	29	39	32	32	28	26	29	19		0.00126847	0.00131473	0.000759579	0.00153416	0.00127774	0.00178129	0.00143601	0.00143124	0.0012301	0.00115081	0.00135056	0.000840977
Ga0073283_10382	303	7	5	5	5	7	5	5	7	6	5	4	6		0.000212946	0.000157652	0.000160734	0.000162321	0.0002219	0.000164306	0.000161432	0.000225254	0.000189648	0.000159226	0.000134026	0.000191071
Ga0073283_10383	505	61	61	59	67	59	66	63	58	66	68	62	63		0.0011134	0.00115401	0.001138	0.00130506	0.00112218	0.00130131	0.00122043	0.00111984	0.00125168	0.00129928	0.00124644	0.00120375
Ga0073283_10384	552	5	5	3	5	3	4	5	3	4	2	5	5		8.34921e-05	8.65372e-05	5.29374e-05	8.91001e-05	5.22017e-05	7.21519e-05	8.86122e-05	5.29908e-05	6.94003e-05	3.49605e-05	9.19608e-05	8.74013e-05
Ga0073283_10385	619	6	6	5	3	2	2	2	3	3	1	4	4		8.9346e-05	9.26046e-05	7.86791e-05	4.76736e-05	3.10343e-05	3.21711e-05	3.16084e-05	4.72551e-05	4.64164e-05	1.55882e-05	6.56056e-05	6.23529e-05
Ga0073283_10387	113	3	3	3	2	3	1	3	2	3	3	3	2		0.000244713	0.000253638	0.000258597	0.0001741	0.000255003	8.81147e-05	0.00025972	0.000172572	0.000254263	0.000256171	0.000269535	0.000170781
Ga0073283_10388	139	4	3	1	4	4	4	7	5	6	2	6	5		0.000265253	0.000206195	7.00754e-05	0.000283069	0.000276406	0.000286531	0.000492658	0.00035073	0.000413406	0.000138836	0.000438236	0.00034709
Ga0073283_10389	351	20	16	15	18	24	22	17	15	16	3	4	4		0.000525215	0.000435497	0.00041626	0.000504443	0.000656759	0.000624083	0.00047381	0.000416679	0.00043657	8.24709e-05	0.000115698	0.000109961
Ga0073283_1039	118	3	3		3	4	3	3	3	4	2	2	2		0.000234344	0.000242891		0.000250084	0.000325597	0.000253143	0.000248715	0.000247889	0.000324652	0.000163544	0.000172076	0.000163544
Ga0073283_10390	357	1	1	2							1				2.58194e-05	2.67611e-05	5.45685e-05							2.70283e-05
Ga0073283_10391	255	7	11	8	7	8	7	6	5	3	2	3	1		0.00025303	0.000412121	0.000305584	0.000270026	0.000301337	0.000273328	0.000230183	0.000191182	0.000112673	7.56792e-05	0.000119441	3.78396e-05
Ga0073283_10392	471	25	28	21	18	17	22	16	19	22	9	8	13		0.000489253	0.000567949	0.000434289	0.000375923	0.000346681	0.000465081	0.000332324	0.000393324	0.000447345	0.000184378	0.000172441	0.000266324
Ga0073283_10393	47			1	1		1										0.000207244	0.00020929		0.00021185
Ga0073283_10394	332	4	4	4	3	2	2	4	2	5	4	2	1		0.000111055	0.000115105	0.000117355	8.88854e-05	5.78621e-05	5.99817e-05	0.000117865	5.87367e-05	0.000144236	0.000116254	6.11595e-05	2.90636e-05
Ga0073283_10395	402										1	1												2.40027e-05	2.52549e-05
Ga0073283_10396	555	32	31	17	27	29	28	30	24	31	27	22	29		0.000531461	0.000533631	0.000298357	0.00047854	0.000501888	0.000502333	0.000528799	0.000421635	0.000534945	0.000469416	0.00040244	0.000504188
Ga0073283_10397	276	11	5	10	8	6	10	12	10	14	9	9	10		0.000367365	0.000173074	0.000352916	0.00028512	0.000208807	0.000360759	0.000425339	0.000353272	0.000485802	0.000314645	0.000331059	0.000349605
Ga0073283_10398	235		1		1			1								4.06541e-05		4.18581e-05			4.16289e-05
Ga0073283_10399	243	2	1												7.58644e-05	3.93157e-05
Ga0073283_10410	308	4	6	1	4	4	1	2	1	3	2	3	6		0.000119708	0.000186111	3.16249e-05	0.000127749	0.000124742	3.23278e-05	6.35246e-05	3.16568e-05	9.32849e-05	6.26565e-05	9.88877e-05	0.00018797
Ga0073283_104100	362	24	25	22	25	23	23	24	20	23	29	20	22		0.000611107	0.000659787	0.000591963	0.000679326	0.000610269	0.000632625	0.000648583	0.000538691	0.000608499	0.000772994	0.00056091	0.00058641
Ga0073283_104102	372	13	16	12	13	11	15	13	13	10	13	13	10		0.000322118	0.000410912	0.000314209	0.000343754	0.000284022	0.00040149	0.000341872	0.000340736	0.000257453	0.0003372	0.000354791	0.000259385
Ga0073283_104104	70	2	2	2											0.000263358	0.000272963	0.000278299
Ga0073283_104105	70	1		2											0.000131679		0.000278299
Ga0073283_104106	118	4	5	2	5	5	5	5	5	6	3	4	3		0.000312459	0.000404818	0.000165093	0.000416807	0.000406996	0.000421905	0.000414525	0.000413148	0.000486979	0.000245316	0.000344152	0.000245316
Ga0073283_104107	255	12	12	8	8	10	8	9	8	12	5	6	4		0.000433766	0.000449586	0.000305584	0.000308601	0.000376671	0.000312375	0.000345275	0.000305892	0.000450694	0.000189198	0.000238882	0.000151359
Ga0073283_104108	193	5	2	1	4	3	2	4	5	3	5	4	6		0.000238796	9.90022e-05	5.04688e-05	0.000203868	0.000149302	0.000103181	0.000202752	0.000252598	0.000148869	0.000249977	0.000210414	0.000299972
Ga0073283_104109	201	4	2	1	2	2	2	3	2	4	3	2	3		0.000183433	9.50618e-05	4.84601e-05	9.78771e-05	9.55732e-05	9.90742e-05	0.000146012	9.70179e-05	0.000190592	0.000144016	0.00010102	0.000144017
Ga0073283_10411	350	17	11	9	9	7	10	11	12	11	6	8	9		0.000447708	0.000300259	0.000250469	0.000252942	0.000192102	0.000284485	0.000307459	0.000334296	0.000300999	0.000165413	0.000232057	0.00024812
Ga0073283_104110	336	3	4	3	3	3	5	1	4	2	1	3	2		8.22993e-05	0.000113735	8.69685e-05	8.78272e-05	8.57599e-05	0.000148169	2.91154e-05	0.000116075	5.70074e-05	2.87176e-05	9.06471e-05	5.74352e-05
Ga0073283_104111	348	12	8	7	12	12	12	11	12	12	11	10	8		0.000317846	0.000219626	0.000195929	0.000339195	0.000331211	0.000343344	0.000309226	0.000336217	0.00033025	0.000305	0.000291738	0.000221819
Ga0073283_104112	371	7	6	9	5	6	3	8	5	4	5	4	4		0.000173916	0.000154507	0.000236292	0.000132569	0.000155339	8.05145e-05	0.00021095	0.000131406	0.000103259	0.000130042	0.000109461	0.000104034
Ga0073283_104113	103	44	31	22	32	50	50	33	44	35	29	51	34		0.00393758	0.00287539	0.00208049	0.00305605	0.00466267	0.00483348	0.00313429	0.00416518	0.0032544	0.00271674	0.00502695	0.00318514
Ga0073283_104114	182	17	11	14	17	18	13	15	18	19	22	18	15		0.000860978	0.000577422	0.000749268	0.000918808	0.000949955	0.000711212	0.000806274	0.000964315	0.000999822	0.00116637	0.00100409	0.000795256
Ga0073283_104115	403	33	38	52	28	31	27	27	29	28	32	32	25		0.000754785	0.000900846	0.00125684	0.000683439	0.000738854	0.000667092	0.000655423	0.000701635	0.000665417	0.000766181	0.000806152	0.00059858
Ga0073283_104116	287	17	21	20	17	14	14	14	17	16	14	13	12		0.000545986	0.000699052	0.000678779	0.000582658	0.000468542	0.000485705	0.000477209	0.000577544	0.000533923	0.000470688	0.000459868	0.000403447
Ga0073283_104117	555	5	4	2	6	4	3	3	3	6	5	6	2		8.30408e-05	6.88556e-05	3.51008e-05	0.000106342	6.9226e-05	5.38214e-05	5.28799e-05	5.27043e-05	0.000103538	8.69288e-05	0.000109756	3.47716e-05
Ga0073283_104118	740	4	3	4	2	2	2	5	1		1				4.98245e-05	3.87313e-05	5.26512e-05	2.65855e-05	2.59597e-05	2.69107e-05	6.60999e-05	1.31761e-05		1.30393e-05
Ga0073283_104119	171	21	25	20	20	24	16	19	23	22	22	13	17		0.00113198	0.00139674	0.00113924	0.00115048	0.00134808	0.000931646	0.00108698	0.00131144	0.00123216	0.0012414	0.000771825	0.000959268
Ga0073283_10412	333	702	712	839	623	614	641	616	650	623	732	673	685		0.0194315	0.0204272	0.0245413	0.0184031	0.0177103	0.0191664	0.0180967	0.0190321	0.0179178	0.0212106	0.0205184	0.0198488
Ga0073283_104120	716	31	31	39	28	33	25	27	21	27	22	20	27		0.000399083	0.000413638	0.000530557	0.000384673	0.000442693	0.000347659	0.000368904	0.000285972	0.000361153	0.000296481	0.000283589	0.000363863
Ga0073283_104121	150	6	5	4	6	5	6	5	8	4	6	7	7		0.000368701	0.000318457	0.000259746	0.000393466	0.00032017	0.000398278	0.000326093	0.000520016	0.000255393	0.000385964	0.000473782	0.000450292
Ga0073283_104122	209	16	8	9	9	10	6	6	6	6	3	3	5		0.000705648	0.000365692	0.000419446	0.000423588	0.000459574	0.000285846	0.000280846	0.000279913	0.000274945	0.000138504	0.000145729	0.00023084
Ga0073283_104123	423	42	44	36	45	45	40	44	50	45	37	38	42		0.000915215	0.000993767	0.000828977	0.00104645	0.00102182	0.000941557	0.0010176	0.00115252	0.00101886	0.000844011	0.000912042	0.000958067
Ga0073283_104124	425	36	32	32	26	25	26	28	26	30	30	23	25		0.000780779	0.000719338	0.000733401	0.000601771	0.000565006	0.000609132	0.000644513	0.000596489	0.000676041	0.000681113	0.000549428	0.000567595
Ga0073283_104125	592	66	56	46	43	43	54	42	43	43	43	39	41		0.00102763	0.000903729	0.000756861	0.000714486	0.000697668	0.000908236	0.000694049	0.000708214	0.000695645	0.000700864	0.000668828	0.000668266
Ga0073283_104127	192	4	6	6	8	7	8	8	10	9	5	4	5		0.000192032	0.000298553	0.00030439	0.00040986	0.000350186	0.000414873	0.000407616	0.000507828	0.000448933	0.000251279	0.00021151	0.000251279
Ga0073283_104128	446	10	10	8	10	12	11	8	12	9	8	8	8		0.000206671	0.000214209	0.000174717	0.000220553	0.000258433	0.000245575	0.000175476	0.00026234	0.000193263	0.000173078	0.000182107	0.000173078
Ga0073283_104129	212	1	1		3	3	1	2	2	3	1	1	3		4.34789e-05	4.50647e-05		0.000139198	0.000135921	4.69668e-05	9.22905e-05	9.1984e-05	0.000135527	4.55146e-05	4.7889e-05	0.000136544
Ga0073283_10413	395	288	282	319	227	248	215	201	220	238	230	230	216		0.00672063	0.00682062	0.00786636	0.00565296	0.00603055	0.00541961	0.00497808	0.00543055	0.00577059	0.00561846	0.00591157	0.00527647
Ga0073283_104130	153	9	9	6	7	12	8	8	8	10	6	4	5		0.000542207	0.000561983	0.00038198	0.000450043	0.000753342	0.000520625	0.000511518	0.00050982	0.000625964	0.000378396	0.000265424	0.00031533
Ga0073283_104131	384	3	3	3	1	3			2			1			7.20119e-05	7.46384e-05	7.60975e-05	2.56163e-05	7.50399e-05			5.07828e-05			2.64387e-05
Ga0073283_104132	358	8	9	6	15	11	10	14	8	11	8	6	8		0.000205978	0.000240177	0.000163248	0.00041215	0.000295129	0.000278127	0.000382567	0.000217884	0.000294273	0.000215622	0.000170153	0.000215623
Ga0073283_10414	255	157	164	230	108	126	115	108	114	106	108	124	127		0.0056751	0.00614435	0.00878553	0.00416611	0.00474605	0.00449039	0.0041433	0.00435896	0.00398113	0.00408668	0.00493689	0.00480563
Ga0073283_10415	515	153	149	129	137	133	127	115	116	119	104	106	102		0.00273841	0.00276408	0.00243985	0.00261674	0.00248054	0.00245541	0.00218451	0.00219618	0.00221299	0.00194856	0.00208964	0.00191109
Ga0073283_10416	429	589	585	700	478	527	478	452	475	503	597	549	558		0.0126553	0.0130278	0.0158936	0.0109602	0.0117993	0.0110942	0.0103073	0.0107958	0.0112293	0.0134278	0.0129923	0.0125506
Ga0073283_10417	74	5	7	5	6	4	4	6	3	4	4	4	6		0.000622806	0.000903729	0.00065814	0.000797566	0.000519195	0.000538214	0.000793199	0.000395282	0.000517689	0.000521573	0.000548782	0.00078236
Ga0073283_10418	651	76	82	62	78	65	73	73	85	75	83	76	77		0.00107609	0.00120339	0.000927665	0.00117858	0.000959035	0.00111653	0.00109699	0.00127308	0.00110337	0.00123022	0.00118523	0.00114129
Ga0073283_10419	135	3	3	4	2	3	1	2	2	3	1		2		0.000204834	0.000212305	0.000288607	0.000145728	0.000213447	7.37553e-05	0.00014493	0.000144449	0.000212828	7.14748e-05		0.00014295
Ga0073283_1042	275	14	15	12	20	19	20	19	13	16	12	13	16		0.000469256	0.000521111	0.000425039	0.000715392	0.000663625	0.000724143	0.000675902	0.000460923	0.000557222	0.000421052	0.000479935	0.000561403
Ga0073283_10420	184	21	14	15	11	12	18	12	15	11	9	10	11		0.001052	0.000726913	0.000794061	0.00058806	0.00062642	0.000974051	0.000638008	0.000794861	0.000572553	0.000471967	0.000551765	0.000576849
Ga0073283_10421	716	46	44	40	49	54	52	56	50	47	51	41	48		0.000592187	0.000587099	0.000544161	0.000673178	0.000724407	0.000723131	0.000765134	0.000680887	0.000628674	0.000687296	0.000581357	0.000646868
Ga0073283_10422	159	9	4	4	6	8	9	6	8	7	9	6	5		0.000521747	0.000240345	0.000245043	0.000371194	0.000483276	0.000563602	0.000369162	0.000490581	0.00042164	0.000546175	0.000383112	0.000303431
Ga0073283_10424	429	4	7	2	4	5	5	6	6	5	1	5	2		8.59443e-05	0.000155888	4.54102e-05	9.1717e-05	0.000111948	0.000116049	0.000136822	0.000136368	0.000111623	2.24921e-05	0.000118327	4.49842e-05
Ga0073283_10426	263	10	5	5	7	12	4	12	6	7	9	8	7		0.000350476	0.000181629	0.00018518	0.000261812	0.000438256	0.000151437	0.000446363	0.00022244	0.000254908	0.000330197	0.00030882	0.00025682
Ga0073283_10428	197					2			1	1	2	1							9.75138e-05			4.94939e-05	4.86155e-05	9.79604e-05	5.15354e-05
Ga0073283_10429	354	2	3	1	2	1		1	1	2	1	1	2		5.20764e-05	8.09636e-05	2.75155e-05	5.55743e-05	2.71331e-05		2.7635e-05	2.75432e-05	5.41087e-05	2.72573e-05	2.86793e-05	5.45147e-05
Ga0073283_10431	308	2	1		1	2	1					2			5.98541e-05	3.10185e-05		3.19372e-05	6.23708e-05	3.23278e-05					6.59251e-05
Ga0073283_10432	523	1									1				1.76243e-05									1.84495e-05
Ga0073283_10433	752	11	13	11	13	19	14	15	12	15	6	4	12		0.000134831	0.000165157	0.00014248	0.000170048	0.000242682	0.000185369	0.000195135	0.00015559	0.000191035	7.69875e-05	5.40025e-05	0.000153975
Ga0073283_10434	180	5	4	2	2	4	4	3	1	2	2	2	1		0.000256042	0.000212305	0.000108228	0.000109296	0.000213447	0.000221266	0.000163046	5.41683e-05	0.000106414	0.000107212	0.000112805	5.36062e-05
Ga0073283_10435	276	5	2	3	4	3	4	4	4	5	6	1	5		0.000166984	6.92298e-05	0.000105875	0.00014256	0.000104403	0.000144304	0.00014178	0.000141309	0.000173501	0.000209763	3.67843e-05	0.000174803
Ga0073283_10436	240	4	5	7	10	6	5	9	6	5	6	3	6		0.000153625	0.000199036	0.000284097	0.00040986	0.000240128	0.000207437	0.000366855	0.000243758	0.000199526	0.000241227	0.000126906	0.000241228
Ga0073283_10437	201	11	5	8	7	6	3	6	5	5	4	1	2		0.000504442	0.000237654	0.000387681	0.00034257	0.00028672	0.000148611	0.000292024	0.000242545	0.00023824	0.000192022	5.05098e-05	9.6011e-05
Ga0073283_1044	325	14	14	15	10	7	7	8	7	9	9	12	13		0.000397063	0.000411544	0.000449561	0.000302666	0.000206879	0.000214458	0.000240807	0.000210006	0.000265216	0.000267206	0.000374861	0.000385964
Ga0073283_10442	211	16	11	7	13	10	13	15	14	19	14	11	12		0.000698959	0.000498061	0.000323144	0.000606049	0.000455218	0.000613462	0.000695459	0.000646939	0.000862406	0.000640225	0.000529276	0.000548764
Ga0073283_10443	138	1	1	1	2	4	1	2	3	2	3	1	3		6.67937e-05	6.92298e-05	7.05832e-05	0.00014256	0.000278409	7.21519e-05	0.00014178	0.000211963	0.000138801	0.000209763	7.35686e-05	0.000209763
Ga0073283_10445	427	35	40	38	26	30	25	33	33	30	29	25	28		0.000755535	0.000894961	0.000866834	0.000598953	0.000674832	0.00058296	0.000756047	0.000753536	0.000672874	0.000655325	0.000594407	0.000632728
Ga0073283_10446	199	32	20	15	20	21	22	16	23	21	32	29	27		0.00148222	0.000960172	0.000734207	0.000988608	0.0010136	0.00110077	0.000786556	0.00112692	0.00101066	0.00155161	0.00147951	0.00130918
Ga0073283_10447	424	35	25	31	25	20	18	23	17	24	16	18	19		0.000760881	0.000563308	0.000712158	0.000579991	0.000453071	0.000422701	0.00053067	0.000390932	0.000542108	0.000364117	0.000431001	0.000432389
Ga0073283_10448	784	28	21	20	21	12	11	16	17	15	10	9	13		0.000329197	0.000255903	0.000248482	0.000263482	0.000147017	0.000139702	0.000199649	0.000211422	0.000183238	0.000123075	0.000116546	0.000159998
Ga0073283_10449	202	1	2	1	1	1	1					1			4.56313e-05	9.45912e-05	4.82202e-05	4.86963e-05	4.755e-05	4.92919e-05					5.02598e-05
Ga0073283_1045	306	11	13	10	9	7	9	6	4	4	2	3	2		0.000331349	0.000405877	0.000318316	0.000289313	0.000219725	0.000292852	0.000191819	0.000127455	0.000125193	6.3066e-05	9.9534e-05	6.30661e-05
Ga0073283_10450	309		1	1	1			1								3.09182e-05	3.15226e-05	3.18338e-05			3.16595e-05
Ga0073283_10451	593	49	37	30	46	39	34	41	43	37	56	53	51		0.000761651	0.0005961	0.000492773	0.000763045	0.000631702	0.000570888	0.000676382	0.00070702	0.000597568	0.000911213	0.000907388	0.000829856
Ga0073283_10452	350	19	14	18	13	11	9	15	13	15	16	13	12		0.00050038	0.000382148	0.000500939	0.000365361	0.000301875	0.000256036	0.000419262	0.000362154	0.000410453	0.000441102	0.000377092	0.000330827
Ga0073283_10453	321	7	6	4	6	5	7	7	8	7	7	5	3		0.000201005	0.000178574	0.000121377	0.000183863	0.000149612	0.00021713	0.000213332	0.000242998	0.00020885	0.000210416	0.000158138	9.01786e-05
Ga0073283_10455	52	11	10	10	6	7	7	6	7	6	12	10	9		0.00194986	0.00183725	0.00187317	0.001135	0.00129299	0.00134036	0.00112878	0.00131254	0.00110507	0.00222671	0.0019524	0.00167004
Ga0073283_10456	499	8	5	6	4	2	6	6	3	5	4	4	3		0.000147776	9.57286e-05	0.00011712	7.88509e-05	3.84974e-05	0.000119723	0.000117629	5.8619e-05	9.59644e-05	7.73475e-05	8.13825e-05	5.80107e-05
Ga0073283_10457	503	10	10	7	6	6	7	6	5	5	4	3	4		0.000183251	0.000189935	0.000135553	0.000117336	0.000114574	0.000138566	0.000116693	9.69215e-05	9.52012e-05	7.67324e-05	6.05515e-05	7.67325e-05
Ga0073283_10458	327	12	14	16	12	11	12	11	10	8	7	10	10		0.000338258	0.000409027	0.000476598	0.000360978	0.000323107	0.000365393	0.000329085	0.000298174	0.000234306	0.000206556	0.000310473	0.00029508
Ga0073283_1046	313	2	1			1	2	1	3	3	2		1		5.88979e-05	3.0523e-05			3.06872e-05	6.36228e-05	3.12549e-05	9.34534e-05	9.17947e-05	6.16556e-05		3.08278e-05
Ga0073283_10461	337	15	16	13	25	23	25	33	27	31	32	34	39		0.000410276	0.000453589	0.000375745	0.000729721	0.000655541	0.000738647	0.000957959	0.000781181	0.000880993	0.000916235	0.00102429	0.00111666
Ga0073283_10462	90	2	2	4	1	1	1	2	2	2	2	4	2		0.000204834	0.000212305	0.00043291	0.000109296	0.000106723	0.000110633	0.000217395	0.000216673	0.000212828	0.000214424	0.000451221	0.000214425
Ga0073283_10463	453	39	52	35	28	34	27	33	28	27	39	27	33		0.000793562	0.00109667	0.000752576	0.000608005	0.000720913	0.000593461	0.000712654	0.000602668	0.000570829	0.000830717	0.000605114	0.000702915
Ga0073283_10464	360	17	16	18	22	14	19	18	15	14	16	15	13		0.000435272	0.000424609	0.000487024	0.000601128	0.000373532	0.000525506	0.000489139	0.000406263	0.000372448	0.000428849	0.00042302	0.00034844
Ga0073283_10465	399	6	6	4	6	6	5	5	3	5	4	4	6		0.000138609	0.000143665	9.76489e-05	0.000147919	0.000144438	0.000124774	0.000122591	7.33105e-05	0.000120016	9.67328e-05	0.000101779	0.000145099
Ga0073283_10466	72	4		2	1										0.000512085		0.000270569	0.00013662
Ga0073283_10467	204	3	3	6	1	1	1	1	1		1		2		0.000135552	0.000140496	0.000286485	4.82189e-05	4.70838e-05	4.88086e-05	4.79548e-05	4.77956e-05		4.72995e-05		9.45991e-05
Ga0073283_1047	322	12	10	8	9	11	7	10	8	8	5	5	6		0.00034351	0.000296699	0.000241999	0.000274937	0.000328125	0.000216456	0.000303813	0.000242243	0.000237944	0.000149831	0.000157647	0.000179797
Ga0073283_10470	336	13	3	5	4	3	4	2	3	3	1	2	1		0.00035663	8.5301e-05	0.000144948	0.000117103	8.57599e-05	0.000118535	5.82309e-05	8.70563e-05	8.55111e-05	2.87176e-05	6.04314e-05	2.87176e-05
Ga0073283_10471	87	15	13	13	14	10	13	13	12	16	12	13	15		0.00158923	0.00142757	0.00145547	0.00158291	0.00110404	0.00148782	0.0014618	0.00134487	0.00176133	0.00133091	0.00151704	0.00166364
Ga0073283_10472	596	15	16	14	16	11	10	12	7	11	5	6	6		0.000231985	0.000256475	0.000228803	0.000264071	0.000177275	0.000167063	0.000196969	0.000114517	0.000176761	8.09488e-05	0.000102206	9.71387e-05
Ga0073283_10474	350	5	3	1	4	6	3	3	2	5	5	5	9		0.000131679	8.18889e-05	2.78299e-05	0.000112419	0.000164659	8.53454e-05	8.38525e-05	5.5716e-05	0.000136818	0.000137844	0.000145035	0.00024812
Ga0073283_10475	219	15	14	18	11	9	15	12	13	10	12	17	18		0.000631337	0.000610739	0.000800587	0.000494078	0.00039473	0.000681984	0.000536043	0.000578785	0.000437317	0.000528718	0.000788092	0.000793077
Ga0073283_10476	627	126	110	127	97	99	98	117	115	116	154	146	139		0.00185233	0.00167609	0.00197295	0.00152178	0.0015166	0.00155627	0.0018255	0.00178833	0.00177187	0.00236995	0.00236405	0.00213912
Ga0073283_10477	375	33	25	35	17	22	13	16	18	18	23	12	20		0.000811142	0.000636914	0.000909111	0.000445928	0.000563499	0.000345175	0.000417399	0.000468014	0.000459708	0.000591811	0.000324879	0.000514619
Ga0073283_10478	251	5	3	1	1	2	2		1	2	1				0.000183616	0.000114188	3.88067e-05	3.91898e-05	7.65347e-05	7.93383e-05		3.88458e-05	7.63127e-05	3.84426e-05
Ga0073283_10479	440	4	4	4	1		1			1					8.37957e-05	8.68519e-05	8.85498e-05	2.2356e-05		2.26295e-05			2.17665e-05
Ga0073283_1048	283	8	15	13	5	7	7	9	9	9	11	7	12		0.000260566	0.00050638	0.000447442	0.000173792	0.000237582	0.000246285	0.000311113	0.00031008	0.000304577	0.000375053	0.000251121	0.000409149
Ga0073283_10480	115	2	1	1	3	3	3	4	4	3	2	4	3		0.000160305	8.30757e-05	8.46998e-05	0.000256608	0.000250568	0.000259747	0.000340271	0.000339141	0.000249841	0.00016781	0.000353129	0.000251716
Ga0073283_10481	150	10	9	19	12	10	7	11	6	13	10	9	9		0.000614502	0.000573223	0.00123379	0.000786932	0.00064034	0.000464658	0.000717405	0.000390012	0.000830028	0.000643273	0.000609148	0.000578946
Ga0073283_10482	428	3	4	6	5	7	5	4	5	3	6	7	5		6.46088e-05	8.9287e-05	0.000136549	0.000114914	0.000157093	0.00011632	9.14279e-05	0.000113905	6.71302e-05	0.000135268	0.000166045	0.000112723
Ga0073283_10483	329	40	39	40	44	39	40	44	36	35	32	44	40		0.00112067	0.00113251	0.00118425	0.00131554	0.0011386	0.00121057	0.00130834	0.0010669	0.00101886	0.000938514	0.00135778	0.00117314
Ga0073283_10484	147	3	3	2	3	2	3	2	4	1	2	1	3		0.000188113	0.000194974	0.000132524	0.000200748	0.000130682	0.000203203	0.000133099	0.000265314	6.51513e-05	0.00013128	6.90644e-05	0.000196921
Ga0073283_10485	320	22	28	27	16	12	21	14	14	14	10	14	17		0.000633705	0.00083595	0.000821853	0.000491832	0.000360191	0.000653426	0.000427997	0.000426576	0.000419005	0.000301534	0.000444171	0.000512609
Ga0073283_10486	753	11	7	7	7	10	8	9	8	9	9	6	6		0.000134652	8.88127e-05	9.05489e-05	9.14429e-05	0.000127558	0.000105784	0.000116926	0.000103589	0.000114469	0.000115328	8.08962e-05	7.68853e-05
Ga0073283_10487	144	1	6	3	3	4	4	2	2	5	2	2	5		6.40106e-05	0.000398071	0.000202927	0.00020493	0.000266808	0.000276582	0.000135872	0.000135421	0.000332543	0.000134015	0.000141007	0.000335038
Ga0073283_10489	419	1	2	1	2	2	3	5	3	2	3	3	2		2.19989e-05	4.56024e-05	2.3247e-05	4.6953e-05	4.58478e-05	7.12909e-05	0.00011674	6.98112e-05	4.57148e-05	6.90866e-05	7.26907e-05	4.60578e-05
Ga0073283_1049	427	8	8	6	6	6	4	5	6	6	3	4	3		0.000172694	0.000178992	0.000136869	0.00013822	0.000134966	9.32736e-05	0.000114553	0.000137007	0.000134575	6.77923e-05	9.51051e-05	6.77923e-05
Ga0073283_10490	363	8	11	7	9	11	11	9	9	11	15	11	14		0.000203141	0.000289506	0.000187833	0.000243884	0.000291064	0.000301726	0.000242548	0.000241743	0.00029022	0.000398723	0.000307651	0.000372142
Ga0073283_10491	140	3	5	8	6	2	6	6	6	5	4	2	4		0.000197518	0.000341204	0.000556599	0.000421571	0.000137216	0.000426727	0.000419262	0.00041787	0.000342044	0.000275689	0.000145035	0.000275689
Ga0073283_10492	294	7	11	8	6	7	8	9	7	6	4	6	5		0.000219465	0.000357452	0.000265047	0.000200748	0.000228693	0.000270938	0.000299473	0.00023215	0.000195454	0.00013128	0.000207193	0.0001641
Ga0073283_10493	228	40	38	52	42	40	34	33	34	38	41	40	43		0.00161711	0.00159228	0.00222151	0.00181201	0.00168511	0.00148481	0.00141593	0.00145399	0.00159621	0.00173514	0.00178114	0.00181979
Ga0073283_10494	256	4	3	1	2	1	3	1	2		1		2		0.000144024	0.000111958	3.80487e-05	7.68488e-05	3.75199e-05	0.000116683	3.8214e-05	7.61742e-05		3.76918e-05		7.53837e-05
Ga0073283_10495	283	9	11	14	7	6	8	6	7	8	7	5	7		0.000293137	0.000371346	0.000481861	0.000243309	0.000203642	0.000281469	0.000207409	0.000241174	0.000270735	0.00023867	0.000179372	0.000238671
Ga0073283_10496	689	59	44	39	43	42	41	46	40	46	48	39	38		0.000789309	0.000610106	0.000551348	0.000613898	0.000585507	0.000592504	0.000653133	0.000566055	0.00063941	0.000672216	0.000574668	0.000532171
Ga0073283_10497	269	25	23	20	21	17	21	20	20	14	18	17	20		0.000856647	0.00081686	0.000724199	0.000767917	0.000607014	0.000777309	0.000727345	0.000724929	0.000498444	0.000645665	0.000641606	0.000717406
Ga0073283_10498	337	11	8	10	11	9	11	9	6	8	10	7	4		0.000300869	0.000226794	0.000289035	0.000321077	0.000256516	0.000325005	0.000261261	0.000173596	0.000227353	0.000286323	0.000210882	0.000114529
Ga0073283_10499	598	9	7	4	5	9	7	6	6	3	2	4	1		0.000138725	0.000111833	6.51537e-05	8.22462e-05	0.000144558	0.000116553	9.81551e-05	9.78291e-05	4.80464e-05	3.22712e-05	6.79095e-05	1.61356e-05
Ga0073283_10510	224	7	9	4	6	6	5	5	4	2	2	3	3		0.000288048	0.000383854	0.000173937	0.000263482	0.00025728	0.000222254	0.000218366	0.000174113	8.55111e-05	8.61527e-05	0.000135971	0.000129229
Ga0073283_105100	273	32	29	30	30	26	29	23	29	27	22	24	24		0.00108044	0.00101486	0.00107038	0.00108095	0.000914772	0.0010577	0.000824191	0.00103575	0.0009472	0.000777583	0.000892525	0.000848273
Ga0073283_105101	470	18	23	18	15	11	9	13	12	11	15	12	14		0.000353012	0.000467522	0.00037304	0.000313936	0.0002248	0.000190665	0.000270588	0.000248944	0.000224148	0.00030795	0.000259212	0.00028742
Ga0073283_105103	410	53	50	48	69	60	69	56	64	64	43	52	53		0.00119153	0.00116509	0.00114035	0.00165544	0.00140563	0.00167568	0.00133619	0.001522	0.00149498	0.00101198	0.00128763	0.00124732
Ga0073283_10511	251	13	10	8	8	9	9	6	7	5	5	6	4		0.000477402	0.000380626	0.000310453	0.000313519	0.000344406	0.000357023	0.000233852	0.000271921	0.000190782	0.000192213	0.000242689	0.000153771
Ga0073283_10513	404	65	61	50	46	44	43	39	42	42	33	37	35		0.00148302	0.00144252	0.0012055	0.00112001	0.0010461	0.00105978	0.000944378	0.00101365	0.000995654	0.000788169	0.000929806	0.000835938
Ga0073283_10514	469	27	21	19	12	8	11	10	11	8	9	7	8		0.000530646	0.000427778	0.000394604	0.000251684	0.00016384	0.000233532	0.000208588	0.000228685	0.000163365	0.000185164	0.000151529	0.00016459
Ga0073283_10515	422	36	25	29	19	21	28	21	24	21	15	20	16		0.000786329	0.000565978	0.000669369	0.000442882	0.000477979	0.000660652	0.000486821	0.000554519	0.000476593	0.000342977	0.00048116	0.000365843
Ga0073283_10517	281	17	18	11	11	12	9	8	9	10	5	5	8		0.000557644	0.000611981	0.0003813	0.000385064	0.000410182	0.000318906	0.000278514	0.000312287	0.000340827	0.000171692	0.000180649	0.000274708
Ga0073283_10518	352	12	7	8	8	4	6	7	6	8	6	7	5		0.000314234	0.000189989	0.000221374	0.00022356	0.000109149	0.000169721	0.000194544	0.000166198	0.000217665	0.000164473	0.000201896	0.000137061
Ga0073283_10519	326	18	11	14	18	20	18	18	22	19	14	21	20		0.000508943	0.000322364	0.000418303	0.000543128	0.00058927	0.000549771	0.000540154	0.000657996	0.000558183	0.000414378	0.000653994	0.00059197
Ga0073283_1052	429					1	1												2.23895e-05	2.32097e-05
Ga0073283_10520	213	1	1		1		1	1		1	1		1		4.32748e-05	4.48531e-05		4.61814e-05		4.67463e-05	4.59286e-05		4.49636e-05	4.53009e-05		4.5301e-05
Ga0073283_10521	259	9	11	8	10	9	8	12	10	10	7	8	9		0.0003203	0.000405756	0.000300864	0.000379793	0.000333768	0.000307551	0.000453257	0.000376459	0.000369778	0.000260786	0.00031359	0.000335297
Ga0073283_10522	349	4	5	2	5	5	4	5	7	5	9	6	4		0.000105645	0.000136873	5.58194e-05	0.000140926	0.000137609	0.00011412	0.000140155	0.000195565	0.00013721	0.000248831	0.000174541	0.000110591
Ga0073283_10523	361	6	5	7	4	5	4	3	1	2	2	1	1		0.0001532	0.000132323	0.000188874	0.000108993	0.000133035	0.000110326	8.12974e-05	2.70091e-05	5.30595e-05	5.34576e-05	2.81232e-05	2.67288e-05
Ga0073283_10524	399	10	10	7	5	5	4	2	2	5	3		1		0.000231016	0.000239441	0.000170886	0.000123266	0.000120365	9.98192e-05	4.90365e-05	4.88737e-05	0.000120016	7.25496e-05		2.41832e-05
Ga0073283_10525	33	1					1				1				0.000279319					0.000301726				0.000292397
Ga0073283_10526	465	5	4	3	8	8	8	7	5	8	7	6	6		9.91132e-05	8.21825e-05	6.28418e-05	0.000169233	0.000165249	0.000171303	0.000147268	0.000104842	0.00016477	0.000145255	0.000131	0.000124505
Ga0073283_10527	267	1		1											3.45226e-05		3.64812e-05
Ga0073283_10528	380	17	12	10	19	20	21	19	20	20	18	16	20		0.000412363	0.000301696	0.000256328	0.000491832	0.000505532	0.000550253	0.000489139	0.000513174	0.000504066	0.000457063	0.000427473	0.000507848
Ga0073283_10529	98	2	1	3	3	3	4	5	5	3	3	3	3		0.000188113	9.74868e-05	0.000298178	0.000301122	0.000294034	0.000406407	0.000499122	0.000497464	0.000293181	0.000295381	0.00031079	0.000295381
Ga0073283_10531	190				1				1				1					5.17718e-05				5.13174e-05				5.07848e-05
Ga0073283_10532	106			1					2		2		1				9.18913e-05					0.000183968		0.000182058		9.10293e-05
Ga0073283_10534	464							1	1	1		1									2.10836e-05	2.10136e-05	2.06406e-05		2.18803e-05
Ga0073283_10536	1035	1		1	1	2	1	1		1		1	2		8.90582e-06		9.41109e-06	9.50401e-06	1.85606e-05	9.62025e-06	9.45197e-06		9.25338e-06		9.80915e-06	1.86456e-05
Ga0073283_10537	272	1	3	2	5	5	2	7	9	6	20	16	14		3.3888e-05	0.000105372	7.16212e-05	0.000180821	0.000176564	7.3213e-05	0.000251763	0.00032262	0.000211263	0.000709493	0.000597204	0.000496645
Ga0073283_10538	366	18	25	16	19	19	20	20	23	21	20	18	21		0.000453321	0.000652576	0.000425813	0.000510646	0.000498626	0.000544096	0.000534579	0.000612724	0.000549514	0.000527273	0.000499302	0.000553637
Ga0073283_10539	256	14	14	14	14	12	12	10	15	11	11	13	13		0.000504083	0.000522469	0.000532682	0.000537942	0.000450239	0.000466733	0.00038214	0.000571307	0.000411522	0.00041461	0.000515555	0.000489994
Ga0073283_1054	277		1	1	1	2	3	1		1	1		2			3.44899e-05	3.51642e-05	3.55114e-05	6.93509e-05	0.000107837	3.53169e-05		3.45749e-05	3.48343e-05		6.96686e-05
Ga0073283_10540	399	33	33	23	30	38	32	34	29	29	28	35	28		0.000762352	0.000790156	0.000561481	0.000739597	0.000914772	0.000798553	0.000833621	0.000708668	0.000696091	0.00067713	0.000890568	0.00067713
Ga0073283_10541	634	23	21	22	21	21	19	21	18	15	16	12	16		0.00033439	0.000316448	0.000337998	0.000325819	0.00031815	0.000298395	0.000324036	0.000276822	0.000226591	0.00024351	0.00019216	0.000243511
Ga0073283_10542	162	1			3	4	4	4	4	3	4	4	3		5.68983e-05			0.00018216	0.000237163	0.000245851	0.00024155	0.000240748	0.000177356	0.000238249	0.000250678	0.000178687
Ga0073283_10543	249	11	10	8	5	5	7	7	4	6	2	5	4		0.0004072	0.000383683	0.000312947	0.000197523	0.000192874	0.000279915	0.000275018	0.000156631	0.000230777	7.75028e-05	0.000203865	0.000155006
Ga0073283_10544	195	16	17	21	17	15	13	16	14	11	15	13	14		0.00075631	0.000832888	0.00104897	0.000857554	0.000738854	0.000663797	0.00080269	0.000700022	0.000540255	0.000742238	0.000676832	0.000692756
Ga0073283_10545	201	9	9	6	12	10	16	11	15	10	11	8	13		0.000412725	0.000427778	0.000290761	0.000587262	0.000477866	0.000792594	0.000535377	0.000727634	0.00047648	0.00052806	0.000404079	0.000624072
Ga0073283_10546	219	6	6	3	9	10	7	8	8	10	1	3	4		0.000252535	0.000261745	0.000133431	0.000404246	0.000438589	0.000318259	0.000357362	0.000356175	0.000437317	4.40598e-05	0.000139075	0.000176239
Ga0073283_10548	460	4	6	6	11	5	10	10	8	8	8	12	7		8.01524e-05	0.000124614	0.00012705	0.000235224	0.000104403	0.000216456	0.000212669	0.00016957	0.000166561	0.00016781	0.000264847	0.000146834
Ga0073283_10549	184	4	3	2	6	6	12	6	8	5	4	8	3		0.000200381	0.000155767	0.000105875	0.00032076	0.00031321	0.000649367	0.000319004	0.000423926	0.000260251	0.000209763	0.000441412	0.000157322
Ga0073283_10550	537	91	95	72	107	97	100	101	103	104	98	90	106		0.001562	0.00169013	0.00130599	0.00196	0.001735	0.00185418	0.00183997	0.00187017	0.00185481	0.00176092	0.00170153	0.00190467
Ga0073283_10551	495	26	29	15	36	36	38	40	40	38	34	37	32		0.000484153	0.000559712	0.000295166	0.000715392	0.000698553	0.000764373	0.000790528	0.000787903	0.000735223	0.000662766	0.000758872	0.000623781
Ga0073283_10552	331	17	9	6	16	17	18	20	17	19	21	15	21		0.000473408	0.000259769	0.000176565	0.000475487	0.000493314	0.000541466	0.000591105	0.000500771	0.000549751	0.000612178	0.000460082	0.000612179
Ga0073283_10553	640	4	7	7	15	11	13	13	10	14	12	9	12		5.76095e-05	0.000104494	0.000106536	0.000230546	0.000165088	0.000202251	0.000198713	0.000152348	0.000209502	0.000180921	0.000142769	0.000180921
Ga0073283_10554	640	30	36	37	16	21	16	14	13	12	9	8	9		0.000432072	0.000537396	0.000563121	0.000245916	0.000315167	0.000248924	0.000213999	0.000198053	0.000179573	0.00013569	0.000126906	0.000135691
Ga0073283_10555	456	9	7	3	5	8	7	5	9	5	7	4	3		0.000181925	0.000146658	6.40821e-05	0.000107858	0.000168511	0.000152848	0.000107267	0.00019244	0.000105014	0.000148122	8.90568e-05	6.3481e-05
Ga0073283_10556	384	22	25	24	41	32	40	33	38	34	43	38	43		0.000528087	0.000621986	0.00060878	0.00105027	0.000800425	0.00103718	0.000840708	0.000964873	0.000847985	0.0010805	0.00100467	0.0010805
Ga0073283_10557	394	25	25	27	33	30	32	32	33	31	37	31	41		0.000584868	0.0006062	0.000667495	0.000823881	0.000731353	0.000808687	0.000794541	0.00081665	0.00075354	0.000906134	0.000798799	0.00100409
Ga0073283_10558	661	50	49	31	73	66	67	66	69	75	74	68	66		0.000697241	0.000708218	0.000456815	0.00108635	0.000959057	0.00100925	0.000976799	0.00101781	0.00108668	0.00108023	0.00104443	0.000963451
Ga0073283_10559	583	93	94	102	94	95	85	94	94	92	105	103	90		0.00147038	0.00154039	0.00170417	0.00158601	0.00156515	0.0014517	0.00157733	0.00157209	0.00151133	0.00173783	0.00179366	0.00148957
Ga0073283_1056	268			1									1				3.63451e-05									3.60041e-05
Ga0073283_10560	408	8	9	5	14	5	15	13	8	10	8	8	10		0.000180736	0.000210744	0.000119369	0.000337532	0.00011771	0.000366065	0.000311707	0.000191182	0.000234736	0.000189198	0.000199068	0.000236498
Ga0073283_10561	250	9	7	6	7	6	7	5	4	5	6	1	3		0.000331831	0.000267504	0.000233771	0.000275426	0.000230523	0.000278795	0.000195656	0.000156005	0.000191545	0.000231578	4.06099e-05	0.000115789
Ga0073283_10562	313	19	19	15	15	16	14	16	16	11	11	11	9		0.00055953	0.000579938	0.000466796	0.000471405	0.000490996	0.000445359	0.000500079	0.000498418	0.000336581	0.000339106	0.000356796	0.00027745
Ga0073283_10563	317	9	5	7	6	10	9	7	10	6	6	6	6		0.000261696	0.000150689	0.000215089	0.000186183	0.000303	0.00028269	0.000216024	0.00030758	0.000181273	0.000182633	0.00019216	0.000182633
Ga0073283_10565	257	3	3	2	3	1	2	2	3	4	2	4	3		0.000107598	0.000111522	7.58014e-05	0.000114825	3.73739e-05	7.74861e-05	7.61307e-05	0.000113817	0.000149062	7.50903e-05	0.000158015	0.000112636
Ga0073283_10566	250	8	8	7	8	9	8	7	7	8	8	7	8		0.000294961	0.000305719	0.000272733	0.000314773	0.000345784	0.000318623	0.000273918	0.000273008	0.000306472	0.000308771	0.000284269	0.000308771
Ga0073283_10567	124	15	12	14	19	24	17	20	20	23	17	17	17		0.00111502	0.000924553	0.00109973	0.00150723	0.00185905	0.00136507	0.00157787	0.00157263	0.00177642	0.00132286	0.00139187	0.00132286
Ga0073283_10568	267	60	68	88	101	102	112	115	120	94	111	130	109		0.00207135	0.00243315	0.00321034	0.00372098	0.00366937	0.0041767	0.00421356	0.00438216	0.00337176	0.00401142	0.00494315	0.00393915
Ga0073283_10569	424			1			1										2.29728e-05			2.34834e-05
Ga0073283_1057	434	11	11	7	6	12	6	6	5	9	4	7	7		0.000233624	0.000242145	0.000157104	0.00013599	0.000265579	0.000137654	0.000135246	0.000112331	0.000198606	8.89318e-05	0.00016375	0.000155631
Ga0073283_10570	266	1	2		1	1	1					1	1		3.46524e-05	7.18324e-05		3.69799e-05	3.61094e-05	3.74322e-05					3.81672e-05	3.62748e-05
Ga0073283_10571	384	8	11	8	8	7	9	6	4	5	6	5	7		0.000192032	0.000273674	0.000202927	0.00020493	0.000175093	0.000233366	0.000152856	0.000101566	0.000124704	0.000150767	0.000132194	0.000175895
Ga0073283_10572	559	93	83	86	85	101	82	90	82	105	84	81	84		0.00153351	0.00141853	0.00149854	0.00149573	0.00173545	0.00146059	0.00157505	0.00143028	0.00179895	0.00144995	0.00147111	0.00144996
Ga0073283_10573	284	69	55	61	61	62	55	54	60	71	64	60	51		0.00223947	0.00185019	0.00209214	0.0021128	0.00209689	0.00192828	0.00186011	0.00205992	0.00239431	0.00217444	0.00214489	0.00173276
Ga0073283_10574	165	72	49	51	49	69	56	63	66	60	58	63	56		0.00402219	0.00283716	0.00301069	0.00292119	0.00401668	0.00337933	0.00373525	0.00390012	0.00348263	0.0033918	0.0038764	0.00327485
Ga0073283_10575	175		1		2	1		1	1	1	2	3	1			5.45926e-05		0.000112419	5.48863e-05		5.59017e-05	5.5716e-05	5.47271e-05	0.000110275	0.000174042	5.51378e-05
Ga0073283_10576	557	42	40	50	63	57	70	57	63	55	69	53	44		0.000695038	0.000686083	0.00087437	0.00111258	0.000982928	0.00125132	0.00100111	0.00110282	0.000945689	0.00119531	0.000966034	0.000762228
Ga0073283_10577	256	1	1												3.6006e-05	3.73192e-05
Ga0073283_10579	164	8	5	7	8	9	9	8	4	3	2	5	4		0.000449635	0.000291272	0.000415752	0.000479836	0.000527109	0.000546419	0.000477209	0.000237812	0.000175194	0.000117672	0.000309527	0.000235344
Ga0073283_1058	603	377	445	527	406	434	387	356	356	412	366	317	382		0.00576286	0.00705042	0.00851282	0.00662302	0.00691313	0.00639029	0.00577558	0.0057564	0.00654366	0.00585667	0.0053372	0.0061127
Ga0073283_10580	284	9	10	5	13	13	13	11	11	9	10	10	14		0.000292105	0.000336398	0.000171487	0.000450269	0.00043967	0.000455776	0.000378911	0.000377652	0.000303504	0.000339757	0.000357481	0.00047566
Ga0073283_10581	463	20	18	22	20	23	21	23	21	27	18	25	18		0.000398165	0.000371419	0.00046283	0.000424909	0.000477143	0.000451612	0.00048597	0.000442238	0.0005585	0.000375127	0.00054819	0.000375127
Ga0073283_10582	223	5	4	4	4	4	4	3	5	3	4	3	4		0.000206671	0.000171367	0.000174717	0.000176442	0.000172289	0.0001786	0.000131607	0.000218617	0.000128842	0.000173078	0.00013658	0.000173078
Ga0073283_10583	403	2	3					1				1			4.57445e-05	7.11194e-05					2.42749e-05				2.51922e-05
Ga0073283_10584	232	1		2		2	1						1		3.97307e-05		8.39696e-05		8.28026e-05	4.29179e-05						4.1591e-05
Ga0073283_10585	346	1	2	2											2.66402e-05	5.52238e-05	5.63033e-05
Ga0073283_10586	466	23	18	20	21	23	23	29	21	24	25	22	19		0.000454942	0.000369027	0.000418046	0.000443282	0.000474072	0.000491438	0.0006088	0.000439391	0.000493249	0.000517655	0.000479301	0.000393419
Ga0073283_10587	219	23	16	22	24	21	24	21	21	22	20	16	15		0.000968051	0.000697988	0.000978495	0.00107799	0.000921037	0.00109117	0.000938076	0.00093496	0.000962098	0.000881196	0.000741733	0.000660898
Ga0073283_10588	508	18	19	17	28	29	26	28	29	30	23	28	26		0.000326605	0.000357324	0.000325961	0.000542177	0.000548323	0.000509608	0.000539209	0.000556612	0.000565585	0.000436869	0.000559585	0.000493852
Ga0073283_10589	212	13	10	13	12	13	11	12	12	13	12	14	13		0.000565226	0.000450647	0.000597293	0.000556791	0.000588992	0.000516635	0.000553743	0.000551904	0.000587284	0.000546175	0.000670446	0.000591691
Ga0073283_1059	95	3	2	1	5	4	3	4	4	4	3	3	3		0.00029108	0.000201131	0.000102531	0.000517718	0.000404425	0.00031443	0.000411907	0.000410539	0.000403252	0.000304708	0.000320604	0.000304709
Ga0073283_10590	346	6	3	3	5	3	2	3	4	2	2	2	1		0.000159841	8.28356e-05	8.4455e-05	0.000142148	8.32813e-05	5.75547e-05	8.48219e-05	0.00011272	5.53598e-05	5.57751e-05	5.86848e-05	2.78876e-05
Ga0073283_10591	584	1	1	1		1	1				3	2			1.57834e-05	1.63591e-05	1.66789e-05		1.64471e-05	1.70496e-05				4.95673e-05	3.47687e-05
Ga0073283_10593	368	2	1	2	4	6	5	1		2					5.00953e-05	2.59612e-05	5.29374e-05	0.00010692	0.000156605	0.000135285	2.65837e-05		5.20502e-05
Ga0073283_10594	511		4	1	2		4									7.47844e-05	1.90616e-05	3.84996e-05		7.7941e-05
Ga0073283_10596	264	2	4	2	3	3	3	4	3	2	3	3	2		6.98297e-05	0.000144753	7.37915e-05	0.00011178	0.000109149	0.000113147	0.000148224	0.000110799	7.25549e-05	0.000109649	0.000115369	7.30993e-05
Ga0073283_10598	165			1	1		1			1		1	1				5.90332e-05	5.9616e-05		6.03452e-05			5.80439e-05		6.15301e-05	5.84794e-05
Ga0073283_10599	899	12	12	14	17	19	22	15	19	14	25	21	18		0.000123037	0.000127524	0.000151687	0.00018601	0.000203	0.000243663	0.000163228	0.000206069	0.000149145	0.000268329	0.000237155	0.000193197
Ga0073283_1061	1321	1			1	2	2	1	1	2		1	1		6.97769e-06			7.44636e-06	1.45422e-05	1.50749e-05	7.40559e-06	7.381e-06	1.45e-05		7.68545e-06	7.3044e-06
Ga0073283_10610	384	2	1		2	5	3	3	4	2	5	3	3		4.80079e-05	2.48795e-05		5.12325e-05	0.000125066	7.77888e-05	7.6428e-05	0.000101566	4.98815e-05	0.000125639	7.93162e-05	7.53837e-05
Ga0073283_10612	195							1	1	1											5.01682e-05	5.00015e-05	4.91141e-05
Ga0073283_10613	295	49	45	43	42	39	35	40	44	39	44	36	44		0.00153105	0.00145735	0.0014198	0.00140047	0.00126983	0.00118133	0.00132648	0.00145428	0.00126614	0.00143919	0.00123895	0.00143919
Ga0073283_10614	499	14	13	8	15	19	17	15	22	18	18	16	18		0.000258608	0.000248894	0.00015616	0.000295691	0.000365725	0.000339215	0.000294072	0.000429873	0.000345472	0.000348064	0.00032553	0.000348064
Ga0073283_10616	156	10	9	8	15	10	12	9	7	11	8	12	11		0.000590867	0.000551176	0.000499512	0.000945831	0.000615712	0.00076592	0.000564392	0.000437513	0.000675319	0.000494826	0.000780959	0.000680386
Ga0073283_10617	115	3	6	2	6	7	5	4	7	5	2	5	5		0.000240457	0.000498454	0.0001694	0.000513216	0.000584659	0.000432911	0.000340271	0.000593497	0.000416402	0.00016781	0.000441412	0.000419526
Ga0073283_10618	823	1				1	1				1		1		1.11999e-05				1.16708e-05	1.20984e-05				1.17243e-05		1.17243e-05
Ga0073283_10619	414	1				1									2.22646e-05				2.32007e-05
Ga0073283_1062	1618	3	4	5	2	3	6	4	5	4	1	2	3		1.70906e-05	2.36186e-05	3.01004e-05	1.2159e-05	1.78092e-05	3.69232e-05	2.41849e-05	3.01307e-05	2.36768e-05	5.9636e-06	1.25494e-05	1.78908e-05
Ga0073283_10624	37						1			1										0.000269107			0.000258844
Ga0073283_10625	430	3	3	2	4	7	6	5	3	2	5	7	7		6.43083e-05	6.66538e-05	4.53045e-05	9.15037e-05	0.000156362	0.000138934	0.000113753	6.80253e-05	4.45453e-05	0.000112199	0.000165273	0.000157079
Ga0073283_10626	361	9	10	9	12	8	10	8	10	8	8	5	9		0.0002298	0.000264646	0.000242837	0.00032698	0.000212856	0.000275816	0.000216793	0.000270091	0.000212238	0.00021383	0.000140616	0.000240559
Ga0073283_10629	88	1	1	2	1	1	1	2	1	2	1	1	2		0.000104745	0.000108565	0.000221374	0.00011178	0.000109149	0.000113147	0.000222336	0.000110799	0.000217665	0.000109649	0.000115369	0.000219298
Ga0073283_1063	388	7	7	3	7	7	9	7	5	9	8	8	7		0.000166296	0.000172361	7.5313e-05	0.000177465	0.000173288	0.00023096	0.000176494	0.000125648	0.000222153	0.00019895	0.000209329	0.000174082
Ga0073283_10630	195		1				1		1	1	1					4.89934e-05				5.10613e-05		5.00015e-05	4.91141e-05	4.94826e-05
Ga0073283_10632	101	5	4	2	5	7	5	6	6	5	5	4	5		0.000456313	0.000378365	0.000192881	0.000486963	0.0006657	0.000492919	0.000581156	0.000579226	0.000474121	0.000477678	0.000402078	0.000477679
Ga0073283_10635	83	1					1		1		1	2			0.000111055					0.000119963		0.000117473		0.000116254	0.000244638
Ga0073283_10637	311	7	6	9	9	11	8	6	7	8	6	7	7		0.000207468	0.000184316	0.000281879	0.000284662	0.00033973	0.000256128	0.000188735	0.00021946	0.00024636	0.000186156	0.000228512	0.000217182
Ga0073283_10638	343	7	7	9	7	5	6	7	7	7	3	8	7		0.000188113	0.000194974	0.000255581	0.000200748	0.000140016	0.000174174	0.000199649	0.000198986	0.000195454	8.43944e-05	0.000236792	0.000196921
Ga0073283_10639	430	31	33	27	37	36	39	30	30	35	32	32	32		0.000664519	0.000733192	0.000611611	0.000846409	0.000804148	0.000903073	0.00068252	0.000680253	0.000779543	0.000718072	0.000755533	0.000718073
Ga0073283_1064	662	1	3	1				2	3			1	1		1.39238e-05	4.32948e-05	1.47137e-05				2.95553e-05	4.41857e-05			1.53361e-05	1.45757e-05
Ga0073283_10640	391	29	27	19	13	15	13	16	14	12	9	9	13		0.000683653	0.000659719	0.000473322	0.00032705	0.000368482	0.00033105	0.000400319	0.000349116	0.000293931	0.000222102	0.000233689	0.000320814
Ga0073283_10641	250	7	9	6	5	4	4	4	4	4	3	5	4		0.000258091	0.000343934	0.000233771	0.000196733	0.000153682	0.000159311	0.000156525	0.000156005	0.000153236	0.000115789	0.000203049	0.000154386
Ga0073283_10642	446	3	4	6	3	4	4	4	7	4	1	2	3		6.20013e-05	8.56835e-05	0.000131038	6.61658e-05	8.61444e-05	8.93001e-05	8.7738e-05	0.000153032	8.58946e-05	2.16347e-05	4.55268e-05	6.49043e-05
Ga0073283_10643	264	20	19	22	19	23	21	20	18	19	17	18	20		0.000698297	0.000687578	0.000811706	0.00070794	0.000836808	0.000792031	0.00074112	0.000664793	0.000689271	0.000621343	0.000692214	0.000730993
Ga0073283_10644	383	10	5	5	5	7	9	4	5	10	7	4	6		0.000240666	0.000124722	0.00012716	0.000128416	0.00017555	0.000233976	0.00010217	0.000127289	0.000250059	0.000176354	0.000106031	0.000151161
Ga0073283_10645	115	6	12	3	8	8	7	10	9	10	9	5	9		0.000480914	0.000996909	0.000254099	0.000684288	0.000668181	0.000606076	0.000850677	0.000763067	0.000832804	0.000755147	0.000441412	0.000755148
Ga0073283_10646	227		2	5	2	2	3	1	2			1	1			8.41737e-05	0.000214548	8.66665e-05	8.46265e-05	0.00013159	4.3096e-05	8.59057e-05			4.47246e-05	4.25071e-05
Ga0073283_10647	370	8	14	9	6	9	10	11	9	7	5	12	9		0.000199298	0.000361492	0.000236931	0.000159513	0.000233638	0.000269107	0.00029084	0.000237169	0.000181191	0.000130393	0.000329269	0.000234708
Ga0073283_10648	812	46	48	36	38	30	38	33	38	35	30	27	36		0.000522175	0.000564751	0.000431844	0.000460336	0.000354868	0.000465966	0.000397576	0.000456295	0.000412812	0.000356494	0.000337582	0.000427793
Ga0073283_10649	186	3	3	5	6	5	3	5	7	8	9	4	8		0.00014867	0.000154092	0.000261841	0.000317311	0.000258202	0.000160596	0.000262978	0.000366947	0.000411925	0.000466892	0.000218333	0.000415015
Ga0073283_1065	708	1	2	1	1	2	1	1		1					1.30191e-05	2.69879e-05	1.37577e-05	1.38936e-05	2.71331e-05	1.40635e-05	1.38175e-05		1.35272e-05
Ga0073283_10652	296	13	15	15	18	17	15	14	16	13	15	12	12		0.000404824	0.000484141	0.000493605	0.000598174	0.000551645	0.000504576	0.000462699	0.000527043	0.000420622	0.000488975	0.000411587	0.00039118
Ga0073283_10653	275	8	13	8	6	7	8	7	9	8	10	9	11		0.000268146	0.00045163	0.000283359	0.000214618	0.000244494	0.000289657	0.000249016	0.000319101	0.000278611	0.000350876	0.000332263	0.000385964
Ga0073283_10654	390	2	3	1	2	3	1	1	4	5	1	1	2		4.72694e-05	7.34901e-05	2.49756e-05	5.04443e-05	7.38854e-05	2.55307e-05	2.50841e-05	0.000100003	0.000122785	2.47413e-05	2.6032e-05	4.94826e-05
Ga0073283_10655	428	31	33	37	26	25	29	19	25	23	24	23	24		0.000667625	0.000736618	0.000842051	0.000597553	0.000561046	0.000674654	0.000434283	0.000569527	0.000514665	0.000541071	0.000545577	0.000541071
Ga0073283_10657	452	20	19	6	23	22	20	22	18	18	15	15	16		0.000407855	0.000401594	0.000129298	0.000500537	0.000467505	0.000440574	0.000476153	0.000388286	0.000381395	0.000320213	0.000336918	0.000341561
Ga0073283_10658	203	19	22	15	14	12	22	15	18	17	18	15	15		0.000862724	0.00103538	0.00071974	0.000678389	0.000567789	0.00107908	0.000722866	0.000864559	0.000802035	0.000855585	0.000750183	0.000712988
Ga0073283_10659	450	44	39	34	41	32	48	40	37	35	32	30	29		0.000901269	0.000827988	0.000735947	0.000896228	0.00068303	0.00106208	0.000869581	0.000801691	0.000744897	0.000686158	0.000676832	0.000621831
Ga0073283_1066	510	1					3		1		1	1			1.80736e-05					5.85704e-05		1.91182e-05		1.89198e-05	1.99068e-05
Ga0073283_10660	311	13	9	8	7	8	12	11	9	8	5	4	2		0.000385299	0.000276474	0.000250559	0.000221404	0.000247077	0.000384191	0.000346015	0.000282163	0.00024636	0.00015513	0.000130578	6.20521e-05
Ga0073283_10661	425			1			1		1			1	1				2.29188e-05			2.34281e-05		2.29419e-05			2.38882e-05	2.27038e-05
Ga0073283_10662	163						3													0.000183257
Ga0073283_10663	1144	182	166	162	133	147	149	126	136	124	155	135	125		0.00146642	0.00138629	0.00137933	0.0011436	0.00123422	0.00129684	0.00107748	0.00115913	0.00103809	0.00130735	0.00119806	0.00105432
Ga0073283_10664	120			1	1		1	1	1								8.11706e-05	8.1972e-05		8.29747e-05	8.15232e-05	8.12525e-05
Ga0073283_10666	440	2	2	1	1	2			3			2			4.18978e-05	4.3426e-05	2.21374e-05	2.2356e-05	4.36596e-05			6.64793e-05			4.61476e-05
Ga0073283_10667	958	2	1	1	1	4	3	2	3	3	4	5	1		1.92433e-05	9.97256e-06	1.01675e-05	1.02679e-05	4.01048e-05	3.11805e-05	2.04234e-05	3.05333e-05	2.99914e-05	4.02885e-05	5.29879e-05	1.00721e-05
Ga0073283_10668	450	20	11	15	22	19	19	18	22	16	23	20	15		0.000409668	0.000233535	0.000324683	0.000480903	0.000405549	0.000420405	0.000391312	0.000476681	0.000340524	0.000493176	0.000451221	0.000321637
Ga0073283_10669	384	1	1		2		1	2	3		2	1	1		2.4004e-05	2.48795e-05		5.12325e-05		2.59296e-05	5.0952e-05	7.61742e-05		5.02557e-05	2.64387e-05	2.51279e-05
Ga0073283_1067	515	11	12	10	11	11	13	15	10	14	11	14	14		0.000196879	0.000222611	0.000189135	0.000210103	0.000205158	0.000251341	0.000284936	0.000189326	0.000260352	0.000206097	0.00027599	0.000262306
Ga0073283_10670	432				1	2	2						1					2.277e-05	4.44681e-05	4.6097e-05						2.23359e-05
Ga0073283_10671	454	1										1	1		2.03029e-05										2.23623e-05	2.12535e-05
Ga0073283_10673	744	1	3	1	3	1	4	1	1	1	1	1			1.23891e-05	3.8523e-05	1.3092e-05	3.96639e-05	1.29101e-05	5.35321e-05	1.31489e-05	1.31052e-05	1.28726e-05	1.29692e-05	1.36458e-05
Ga0073283_10675	393	1		1					1						2.34543e-05		2.47849e-05					2.48099e-05
Ga0073283_10676	313	4	3		1	1		2		1		1			0.000117796	9.15691e-05		3.1427e-05	3.06872e-05		6.25098e-05		3.05982e-05		3.2436e-05
Ga0073283_10678	447	58	65	63	77	75	88	71	74	61	59	62	55		0.00119601	0.00138924	0.00137282	0.00169446	0.00161159	0.00196021	0.00155387	0.00161414	0.00130696	0.00127359	0.00140817	0.00118725
Ga0073283_10679	411	9	5	5	12	10	8	9	8	6	9	6	2		0.000201844	0.000116225	0.000118497	0.000287201	0.000233701	0.000193809	0.000214222	0.000189787	0.000139814	0.000211294	0.000148211	4.69543e-05
Ga0073283_1068	565	12	9	9	19	13	14	16	17	16	14	12	12		0.00019577	0.000152183	0.000155158	0.00033079	0.000221002	0.000246721	0.000277035	0.000293372	0.000271214	0.000239093	0.000215628	0.000204937
Ga0073283_10680	293	34	33	29	25	34	28	26	27	31	25	24	29		0.00106961	0.00107602	0.000964075	0.000839304	0.00111459	0.000951519	0.000868097	0.000898492	0.00101329	0.000823302	0.000831602	0.000955031
Ga0073283_10681	216	12	14	8	14	9	17	12	11	9	9	8	6		0.000512085	0.000619222	0.000360758	0.00063756	0.000400213	0.00078365	0.000543488	0.000496543	0.000399052	0.000402046	0.000376018	0.000268031
Ga0073283_10682	233	11	10	12	10	8	6	4	7	7	10	5	7		0.000435162	0.00041003	0.000501655	0.000422174	0.000329789	0.000256402	0.000167945	0.000292927	0.000287728	0.000414124	0.000217864	0.000289887
Ga0073283_10683	374	14	14	9	15	14	18	17	19	15	16	18	15		0.000345041	0.000357626	0.000234397	0.000394518	0.000359549	0.000479212	0.000444672	0.000495336	0.000384114	0.000412796	0.000488622	0.000386996
Ga0073283_10684	313	4	4	1	8	9	9	11	8	7	8	6	6		0.000117796	0.000122092	3.11197e-05	0.000251416	0.000276185	0.000286302	0.000343804	0.000249209	0.000214188	0.000246622	0.000194616	0.000184967
Ga0073283_10685	861	41	38	40	40	42	36	47	44	42	46	42	39		0.00043893	0.00042165	0.000452519	0.000456987	0.000468542	0.000416319	0.00053402	0.000498273	0.000467183	0.000515515	0.000495243	0.000437068
Ga0073283_10686	269	9	10	6	9	6	12	7	8	5	4	3	5		0.000308393	0.000355157	0.00021726	0.000329107	0.00021424	0.000444177	0.000254571	0.000289972	0.000178016	0.000143481	0.000113225	0.000179351
Ga0073283_10687	362				1						1							2.71731e-05						2.6655e-05
Ga0073283_1069	379	4	7	7	7	5	4	4	7	5	6	6	4		9.72826e-05	0.000176454	0.000179903	0.000181679	0.000126716	0.000105087	0.000103248	0.000180085	0.000126349	0.000152756	0.000160725	0.000101838
Ga0073283_10710	290	25	14	9	21	18	17	18	24	20	23	19	23		0.000794614	0.000461214	0.000302291	0.000712309	0.000596179	0.000583684	0.000607208	0.000806921	0.0006605	0.000765273	0.000665162	0.000765274
Ga0073283_107100	209	6	10	7	5	7	4	6	7	6	4	5	6		0.000264618	0.000457115	0.000326236	0.000235326	0.000321702	0.000190564	0.000280846	0.000326565	0.000274945	0.000184672	0.000242882	0.000277008
Ga0073283_107101	352	18	9	20	10	4	11	5	2	5	6	2	5		0.000471351	0.000244271	0.000553436	0.00027945	0.000109149	0.000311155	0.00013896	5.53994e-05	0.00013604	0.000164473	5.76845e-05	0.000137061
Ga0073283_10711	582	61	67	49	66	65	76	53	62	55	40	39	43		0.000966098	0.00109983	0.000820075	0.0011155	0.00107274	0.00130022	0.000890873	0.00103869	0.000905066	0.000663168	0.00068032	0.000712907
Ga0073283_10713	564	1	4	1	1	1	1	1	1	2	2	2	2		1.63431e-05	6.77568e-05	1.72704e-05	1.74409e-05	1.70303e-05	1.76542e-05	1.73454e-05	1.72878e-05	3.39619e-05	3.42167e-05	3.60017e-05	3.42167e-05
Ga0073283_10714	311	14	19	21	19	17	21	17	18	19	15	16	18		0.000414937	0.000583667	0.000657717	0.000600953	0.000525038	0.000672335	0.000534751	0.000564326	0.000585105	0.000465391	0.000522314	0.000558469
Ga0073283_10715	351										1		1											2.74903e-05		2.74903e-05
Ga0073283_10719	661	1119	1260	1226	1088	1169	1175	1105	1138	1085	1083	1141	1089		0.0156043	0.0182113	0.0180663	0.016191	0.0169869	0.0176996	0.016354	0.0167864	0.0157206	0.0158093	0.0175249	0.0158969
Ga0073283_1072	195	44	30	34	62	83	61	77	80	82	118	118	93		0.00207985	0.0014698	0.00169834	0.00312755	0.00408833	0.00311474	0.00386295	0.00400012	0.00402735	0.00583894	0.00614355	0.00460188
Ga0073283_10721	432	9	6	7	5	8	5	5	4	4	8	9	7		0.000192032	0.00013269	0.000157832	0.00011385	0.000177872	0.000115243	0.000113227	9.02806e-05	8.86782e-05	0.000178687	0.00021151	0.000156351
Ga0073283_10722	367	4	3	4	1	4	3	2	3	2	4	3	3		0.000100463	7.80957e-05	0.000106163	2.68028e-05	0.000104688	8.13921e-05	5.33122e-05	7.97027e-05	5.21921e-05	0.000105167	8.29902e-05	7.88755e-05
Ga0073283_10723	240	4	4	2	2			1	2	2	2	1	2		0.000153625	0.000159228	8.11706e-05	8.1972e-05			4.07616e-05	8.12525e-05	7.98104e-05	8.04092e-05	4.2302e-05	8.04092e-05
Ga0073283_10724	220	4	3	7	2	2	3	4	2	3	3	5	3		0.000167591	0.000130278	0.000309924	8.94241e-05	8.73191e-05	0.000135777	0.000177869	8.86391e-05	0.000130599	0.000131579	0.000230738	0.000131579
Ga0073283_10725	201	3	1	1	2	1	2	1	2	1	3	2	2		0.000137575	4.75309e-05	4.84601e-05	9.78771e-05	4.77866e-05	9.90742e-05	4.86706e-05	9.70179e-05	4.7648e-05	0.000144016	0.00010102	9.6011e-05
Ga0073283_10726	382	1	3	2		1						1	2		2.41296e-05	7.50291e-05	5.09973e-05		2.51443e-05						2.65772e-05	5.05189e-05
Ga0073283_10727	277	7	9	1	5	3	4	4	1		1	5	3		0.000232934	0.000310409	3.51642e-05	0.000177557	0.000104026	0.000143783	0.000141268	3.51996e-05		3.48343e-05	0.000183258	0.000104503
Ga0073283_10728	273		1	1	1	1							2			3.49953e-05	3.56794e-05	3.60317e-05	3.51835e-05							7.06894e-05
Ga0073283_10729	150	3	2	1	4	4	6	6	6	4	4	5	3		0.000184351	0.000127383	6.49365e-05	0.000262311	0.000256136	0.000398278	0.000391312	0.000390012	0.000255393	0.000257309	0.000338416	0.000192982
Ga0073283_1073	249	2	3	3	4	3	3	4	2	6	4	3	4		7.40364e-05	0.000115105	0.000117355	0.000158018	0.000115724	0.000119963	0.000157153	7.83157e-05	0.000230777	0.000155006	0.000122319	0.000155006
Ga0073283_10730	286	4	6	5	3	3	3	1	1	2	1	1	2		0.000128916	0.000200427	0.000170288	0.000103182	0.000100753	0.000104444	3.42056e-05	3.4092e-05	6.69737e-05	3.37381e-05	3.54982e-05	6.74763e-05
Ga0073283_10731	355	9	7	5	4	8	6	6	4	5	6	4	5		0.000233684	0.000188383	0.00013719	0.000110835	0.000216453	0.000168287	0.000165343	0.000109863	0.000134891	0.000163083	0.000114394	0.000135903
Ga0073283_10732	107	1		1											8.61451e-05		9.10325e-05
Ga0073283_10733	296	2	2	2	2	2	2	1	2	1	4	3	2		6.22806e-05	6.45521e-05	6.5814e-05	6.64638e-05	6.48994e-05	6.72768e-05	3.305e-05	6.58804e-05	3.23556e-05	0.000130393	0.000102897	6.51967e-05
Ga0073283_10734	151	4	3	2		2	1	1	2	1	1	2	2		0.000244173	0.000189809	0.000129013		0.00012722	6.59401e-05	6.47867e-05	0.000129143	6.34255e-05	6.39013e-05	0.00013447	0.000127803
Ga0073283_10735	576	20	25	27	18	14	12	17	20	14	14	24	19		0.000320053	0.000414658	0.000456585	0.000307395	0.000233457	0.000207437	0.000288728	0.000338552	0.00023278	0.000234527	0.00042302	0.000318287
Ga0073283_10736	1479	1	1	1	6	4	1	5	3	2	11	11	9		6.23227e-06	6.45957e-06	6.58585e-06	3.99053e-05	2.59773e-05	6.73223e-06	3.30723e-05	1.97775e-05	1.2951e-05	7.17648e-05	7.55086e-05	5.87167e-05
Ga0073283_10737	632	18	15	15	13	14	10	16	12	15	21	11	15		0.000262524	0.000226749	0.000231182	0.000202336	0.000212771	0.000157547	0.000247666	0.000185132	0.000227308	0.000320619	0.000176704	0.000229014
Ga0073283_10738	345	7	10	10	11	8	9	9	13	8	14	14	11		0.000187022	0.000276919	0.000282333	0.000313632	0.000222727	0.000259747	0.000255203	0.000367403	0.000222081	0.000391558	0.000411984	0.000307653
Ga0073283_10739	428	1		1	2	2	2	1	1	1	2	2	2		2.15363e-05		2.27581e-05	4.59656e-05	4.48837e-05	4.65279e-05	2.2857e-05	2.27811e-05	2.23767e-05	4.50892e-05	4.74415e-05	4.50893e-05
Ga0073283_1074	209	9	5	6	6	7	7	5	8	6	6	7	6		0.000396927	0.000228558	0.000279631	0.000282392	0.000321702	0.000333487	0.000234038	0.000373217	0.000274945	0.000277008	0.000340035	0.000277008
Ga0073283_10740	154	10	12	15	8	8	10	11	11	8	7	6	9		0.000598541	0.000744445	0.000948748	0.000510995	0.000498966	0.000646556	0.000698771	0.00069645	0.000497519	0.000438595	0.000395551	0.000563909
Ga0073283_10741	318	24	23	17	16	15	18	21	19	18	16	9	16		0.000695662	0.000690992	0.000520717	0.000494926	0.000453071	0.000563602	0.000646033	0.000582565	0.000542108	0.000485489	0.000287334	0.00048549
Ga0073283_10742	417	17	13	11	18	11	19	19	24	21	10	18	12		0.000375774	0.000297837	0.000256943	0.000424603	0.000253372	0.000453675	0.000445739	0.000561168	0.000482307	0.000231393	0.000438236	0.000277672
Ga0073283_10743	188	9	8	9	6	6	4	7	7	7	5	7	6		0.000441265	0.000406541	0.000466299	0.000313936	0.000306546	0.00021185	0.000364253	0.000363043	0.0003566	0.000256625	0.000378018	0.00030795
Ga0073283_10744	144	34	24	21	14	14	13	9	13	10	10	7	9		0.00217636	0.00159228	0.00142049	0.000956341	0.00093383	0.000898892	0.000611424	0.000880235	0.000665087	0.000670076	0.000493523	0.000603069
Ga0073283_10745	471	193	165	160	96	100	107	91	84	83	92	68	66		0.00377703	0.00334684	0.00330887	0.00200492	0.0020393	0.00226199	0.00189009	0.00173891	0.00168771	0.00188475	0.00146575	0.0013521
Ga0073283_10746	307	43	42	50	33	38	33	32	28	24	22	21	15		0.00129105	0.00130702	0.0015864	0.00105736	0.00118891	0.00107029	0.0010197	0.000889278	0.00074871	0.000691466	0.000694469	0.000471455
Ga0073283_10747	543	76	82	107	58	67	57	54	54	48	45	45	41		0.00129011	0.00144273	0.00191939	0.00105069	0.00118516	0.00104521	0.000972874	0.000969643	0.000846607	0.000799649	0.000841365	0.00072857
Ga0073283_10748	187	14	9	5	13	14	13	14	15	7	11	10	6		0.000690082	0.000459804	0.000260441	0.000683831	0.000719099	0.000692195	0.000732401	0.00078211	0.000358507	0.000567594	0.000542913	0.000309597
Ga0073283_10749	167	59	55	61	37	36	38	35	38	30	35	33	28		0.00325649	0.00314643	0.0035579	0.00217938	0.00207056	0.00226566	0.00205029	0.00221863	0.00172046	0.00202227	0.00200618	0.00161781
Ga0073283_1075	162	5	2	1	4	4	2	1	3	2	5	4	3		0.000284492	0.000117947	6.01264e-05	0.00024288	0.000237163	0.000122925	6.03876e-05	0.000180561	0.000118238	0.000297812	0.000250678	0.000178687
Ga0073283_10750	86	9	7	8	5	8	6	3	6	5	6	6	5		0.000964625	0.000777628	0.000906091	0.000571898	0.000893498	0.000694672	0.00034126	0.000680253	0.000556817	0.000673193	0.000708312	0.000560995
Ga0073283_10751	136	1	1	1			1	1	1		1	2	2		6.77759e-05	7.02479e-05	7.16212e-05			7.3213e-05	7.19323e-05	7.16934e-05		7.09493e-05	0.000149301	0.000141899
Ga0073283_10752	86				1		9	1		1	1		1					0.00011438		0.00104201	0.000113753		0.000111363	0.000112199		0.000112199
Ga0073283_10753	220				1	1	1		1			2						4.4712e-05	4.36596e-05	4.52589e-05		4.43195e-05			9.22952e-05
Ga0073283_10756	210	27	21	20	20	25	22	21	24	21	21	24	18		0.00118511	0.000955371	0.000927665	0.000936823	0.00114346	0.00104311	0.000978279	0.00111432	0.000957725	0.00096491	0.00116028	0.000827066
Ga0073283_10757	147	3	3	1	3	3	3	2	2	4	1	3	1		0.000188113	0.000194974	6.62618e-05	0.000200748	0.000196023	0.000203203	0.000133099	0.000132657	0.000260605	6.56401e-05	0.000207193	6.56402e-05
Ga0073283_10758	378	5	4	6	4	6	4	3	5	4	5	1	4		0.000121925	0.000101097	0.000154611	0.000104091	0.000152462	0.000105365	7.76412e-05	0.000128972	0.000101347	0.000127634	2.68584e-05	0.000102107
Ga0073283_10759	287	1	4	4	3	2	2	4	3	5	3	1	3		3.21168e-05	0.000133153	0.000135756	0.000102822	6.69345e-05	6.93865e-05	0.000136345	0.00010192	0.000166851	0.000100862	3.53745e-05	0.000100862
Ga0073283_1076	337	14	11	19	10	10	9	8	11	9	9	7	12		0.000382924	0.000311842	0.000549166	0.000291889	0.000285018	0.000265913	0.000232232	0.000318259	0.000255772	0.000257691	0.000210882	0.000343588
Ga0073283_10760	361	12	9	8	12	9	15	18	17	14	9	10	15		0.0003064	0.000238181	0.000215855	0.00032698	0.000239462	0.000413724	0.000487785	0.000459155	0.000371417	0.000240559	0.000281232	0.000400932
Ga0073283_10761	193	3	7	5	2	3	3	3	2	2	3	2	2		0.000143278	0.000346508	0.000252344	0.000101934	0.000149302	0.000154771	0.000152064	0.000101039	9.92461e-05	0.000149986	0.000105207	9.99908e-05
Ga0073283_10762	76	4	3	4	2	2	3	4	3	4	4	2	3		0.000485133	0.00037712	0.000512657	0.000258859	0.000252766	0.000393038	0.000514884	0.00038488	0.000504066	0.000507847	0.00026717	0.000380886
Ga0073283_10763	420	44	42	34	30	25	32	28	26	30	17	19	18		0.000965646	0.000955371	0.000788515	0.000702618	0.000571732	0.000758626	0.000652186	0.00060359	0.000684089	0.000390559	0.000459279	0.000413533
Ga0073283_10764	339	1			2	3	2	1	1	1	1	2	2		2.71903e-05			5.80333e-05	8.50009e-05	5.87431e-05	2.88578e-05	2.87619e-05	2.82515e-05	2.84634e-05	5.98966e-05	5.69269e-05
Ga0073283_10765	286	85	67	52	73	86	71	79	86	78	78	70	73		0.00273947	0.00223811	0.001771	0.00251075	0.00288825	0.00247183	0.00270224	0.00293191	0.00261198	0.00263157	0.00248487	0.00246288
Ga0073283_10767	258	5	5	5	6	3	5	6	5	3	5	5	3		0.000178634	0.000185149	0.000188769	0.000228759	0.000111687	0.000192964	0.000227507	0.000188959	0.000111363	0.000186998	0.000196753	0.000112199
Ga0073283_10768	537	45	50	36	35	29	35	31	26	34	26	26	19		0.000772418	0.000889545	0.000652993	0.000641122	0.000518711	0.000648964	0.000564742	0.000472082	0.000606381	0.000467182	0.000491554	0.000341402
Ga0073283_10769	554	38	37	24	22	28	31	22	26	16	22	23	15		0.000632249	0.000638064	0.00042197	0.000390625	0.000485457	0.000557159	0.000388486	0.000457595	0.000276599	0.000383177	0.000421493	0.000261257
Ga0073283_1077	176	4	6	5	4	3	2	2	3	3	4	6	5		0.000209489	0.000325695	0.000276718	0.00022356	0.000163723	0.000113147	0.000111168	0.000166198	0.000163249	0.000219298	0.000346107	0.000274122
Ga0073283_10770	144		2	6	2	1	1	2	2	1	1					0.00013269	0.000405853	0.00013662	6.67021e-05	6.91456e-05	0.000135872	0.000135421	6.65087e-05	6.70076e-05
Ga0073283_10771	136	5	6	8	6	4	5	7	4	4	5	4	7		0.00033888	0.000421487	0.000572969	0.00043397	0.000282503	0.000366065	0.000503526	0.000286774	0.000281684	0.000354746	0.000298602	0.000496645
Ga0073283_10772	107	11	14	8	11	9	9	11	14	12	17	11	15		0.000947596	0.00125002	0.00072826	0.00101124	0.000807906	0.000837501	0.00100571	0.00127574	0.00107408	0.00153303	0.00104371	0.00135268
Ga0073283_10773	220	16	13	12	13	10	9	13	9	12	19	14	13		0.000670366	0.000564537	0.000531299	0.000581256	0.000436596	0.00040733	0.000578074	0.000398876	0.000522395	0.000833331	0.000646066	0.000570175
Ga0073283_10774	467	32	35	36	39	40	34	43	42	42	55	61	56		0.000631608	0.000716017	0.000750872	0.000821476	0.000822707	0.000724918	0.000900771	0.000876901	0.000861337	0.0011364	0.00132613	0.00115707
Ga0073283_10775	248	8	6	6	3	3	3	4	6	6	6	5	3		0.00029734	0.000231138	0.000235657	0.000118992	0.000116191	0.000120447	0.000157787	0.000235894	0.000231708	0.000233446	0.000204687	0.000116723
Ga0073283_10776	400	38	43	37	29	34	35	34	28	34	20	23	24		0.000875665	0.00102702	0.000900994	0.000713157	0.000816434	0.000871234	0.000831537	0.000682521	0.000814066	0.000482455	0.000583767	0.000578946
Ga0073283_10777	351	44	36	39	31	36	31	31	26	31	29	29	22		0.00115547	0.000979868	0.00108228	0.000868764	0.000985139	0.00087939	0.000864007	0.000722244	0.000845854	0.000797219	0.000838808	0.000604787
Ga0073283_10778	370	31	29	32	26	22	26	22	21	23	23	19	22		0.000772279	0.000748804	0.00084242	0.000691224	0.000571114	0.000699678	0.000581679	0.000553395	0.000595342	0.000599809	0.000521343	0.000573731
Ga0073283_10779	431	21	22	27	18	12	15	20	14	11	11	9	14		0.000449114	0.00048766	0.000610192	0.000410811	0.000267428	0.00034653	0.000453958	0.000316715	0.000244431	0.000246265	0.000212001	0.000313428
Ga0073283_1078	748	23	24	22	29	22	26	20	28	24	13	15	13		0.000283427	0.000306536	0.000286485	0.000381367	0.000282503	0.000346098	0.000261572	0.000364984	0.000307291	0.000167698	0.000203592	0.000167698
Ga0073283_10780	314	11	11	8	12	9	10	9	12	9	8	8	8		0.000322907	0.000334684	0.000248165	0.000375923	0.000275306	0.000317101	0.000280398	0.000372623	0.000274507	0.000245837	0.000258662	0.000245837
Ga0073283_10781	350	19	16	21	11	10	11	8	8	7	7	7	8		0.00050038	0.000436741	0.000584429	0.000309152	0.000274432	0.000312933	0.000223607	0.000222864	0.000191545	0.000192982	0.000203049	0.000220551
Ga0073283_10783	289	8	9	7	6	7	5	10	10	8	6	6	9		0.000255156	0.00029752	0.000235929	0.000204221	0.00023265	0.000172266	0.000338505	0.000337381	0.000265114	0.000200327	0.000210778	0.000300491
Ga0073283_10785	496	11	7	7	9	8	10	6	8	6	6	6	7		0.000204421	0.000134831	0.000137466	0.000178488	0.000154921	0.000200745	0.00011834	0.000157263	0.000115854	0.000116723	0.000122812	0.000136177
Ga0073283_10787	165	41	36	32	39	34	27	28	31	31	25	28	31		0.00229042	0.00208445	0.00188906	0.00232503	0.00197923	0.00162932	0.00166011	0.00183187	0.00179936	0.00146198	0.00172284	0.00181286
Ga0073283_10788	143	13	10	16	7	8	7	6	7	8	7	7	6		0.000837957	0.000668092	0.00108984	0.000481514	0.000537349	0.000487404	0.000410467	0.000477287	0.00053579	0.000472333	0.000496974	0.000404858
Ga0073283_10789	212	2		1					1						8.69578e-05		4.59456e-05					4.5992e-05
Ga0073283_1079	546	2	4	2	2	1	2	2	2	2	1		3		3.37638e-05	6.99905e-05	3.56794e-05	3.60317e-05	1.75918e-05	3.64724e-05	3.58344e-05	3.57154e-05	3.50815e-05	1.76723e-05		5.30171e-05
Ga0073283_10790	160		1		1	2	1	1		1	1	1				5.97107e-05		6.1479e-05	0.000120064	6.2231e-05	6.11424e-05		5.98578e-05	6.03069e-05	6.3453e-05
Ga0073283_10791	277	3	3	1											9.98288e-05	0.00010347	3.51642e-05
Ga0073283_10792	219	24	20	23	28	24	25	20	26	22	22	27	23		0.00101014	0.000872485	0.00102297	0.00125765	0.00105261	0.00113664	0.000893405	0.00115757	0.000962098	0.000969316	0.00125167	0.00101338
Ga0073283_10793	655	89	86	74	68	74	66	69	73	74	63	57	65		0.00125246	0.00125438	0.00110045	0.00102121	0.00108516	0.0010033	0.00103055	0.00108667	0.00108201	0.000928081	0.000883498	0.000957545
Ga0073283_10794	290	5	5	7	5	1	2	4	2	4	1		1		0.000158923	0.000164719	0.000235115	0.000169597	3.31211e-05	6.86687e-05	0.000134935	6.72434e-05	0.0001321	3.32728e-05		3.32728e-05
Ga0073283_10795	241	1		4			1								3.8247e-05		0.000161668			4.13152e-05
Ga0073283_10796	109	1	2	3	1	1	1	1			1	1			8.45645e-05	0.000175297	0.000268087	9.02445e-05	8.81202e-05	9.13483e-05	8.97504e-05			8.85238e-05	9.3142e-05
Ga0073283_10797	269	12	6	9	9	8	9	8	7	9	5	8	9		0.000411191	0.000213094	0.00032589	0.000329107	0.000285654	0.000333133	0.000290938	0.000253725	0.000320428	0.000179351	0.000301932	0.000322833
Ga0073283_10798	330	7	5	3	2	1	3	1		2	1				0.000195523	0.000144753	8.85498e-05	5.9616e-05	2.91064e-05	9.05178e-05	2.96448e-05		5.80439e-05	2.92397e-05
Ga0073283_10799	120	6	4	6	8	9	9	9	11	6	12	15	10		0.000460876	0.000318457	0.000487024	0.000655776	0.000720383	0.000746772	0.000733709	0.000893778	0.000478862	0.00096491	0.00126906	0.000804092
Ga0073283_10811	92	3		1	1	5	3	1	3	1	3	3	3		0.000300572		0.000105875	0.00010692	0.000522017	0.000324684	0.000106335	0.000317945	0.0001041	0.000314645	0.000331059	0.000314645
Ga0073283_10813	130				1						1							7.56665e-05						7.42238e-05
Ga0073283_10814	430									1			1										2.22727e-05			2.24398e-05
Ga0073283_10815	267	2	1	1	1	1	2	1	3	1	1	3	1		6.90451e-05	3.57817e-05	3.64812e-05	3.68414e-05	3.59742e-05	7.4584e-05	3.66397e-05	0.000109554	3.58698e-05	3.61389e-05	0.000114073	3.6139e-05
Ga0073283_10816	382	1	1	2	1	1		1	1	1	1	3	1		2.41296e-05	2.50097e-05	5.09973e-05	2.57504e-05	2.51443e-05		2.56094e-05	2.55243e-05	2.50713e-05	2.52594e-05	7.97315e-05	2.52594e-05
Ga0073283_10817	256	1		1		1			1	1					3.6006e-05		3.80487e-05		3.75199e-05			3.80871e-05	3.74111e-05
Ga0073283_10819	743	19	18	13	9	9	7	10	12	8	8	4	3		0.000235711	0.000231449	0.000170426	0.000119152	0.000116347	9.38072e-05	0.000131666	0.000157475	0.00010312	0.000103893	5.46567e-05	3.89601e-05
Ga0073283_1082	106		1	1	1								1			9.01293e-05	9.18913e-05	9.27985e-05								9.10293e-05
Ga0073283_10821	151	1			1						1		1		6.10432e-05			6.51433e-05						6.39013e-05		6.39014e-05
Ga0073283_10822	123				1							1						7.99727e-05							8.25404e-05
Ga0073283_10823	463	9	8	9	10	7	9	8	11	8	10	10	8		0.000179174	0.000165075	0.00018934	0.000212455	0.000145218	0.000193548	0.000169033	0.000231649	0.000165482	0.000208404	0.000219276	0.000166723
Ga0073283_10825	141			1			1	1			1						6.90814e-05			7.06168e-05	6.93815e-05			6.84333e-05
Ga0073283_10830	147	1	1		3	5	2	6	2	1	3	2			6.27043e-05	6.49912e-05		0.000200748	0.000326704	0.000135469	0.000399298	0.000132657	6.51513e-05	0.00019692	0.000138129
Ga0073283_10831	498	19	22	13	21	23	17	24	19	23	13	12	13		0.000351673	0.000422051	0.000254269	0.000414798	0.000443609	0.000339896	0.00047146	0.000371999	0.000442323	0.000251884	0.000244638	0.000251884
Ga0073283_10832	416	7	7	7	7	9	6	4	9	5	5	3	8		0.000155103	0.00016076	0.000163902	0.00016552	0.000207803	0.00014361	9.40653e-05	0.000210944	0.000115111	0.000115975	7.32149e-05	0.00018556
Ga0073283_10833	1011	20	20	18	27	32	28	26	27	18	13	11	14		0.000182345	0.000188995	0.000173421	0.0002627	0.000304019	0.000275762	0.000251585	0.000260394	0.000170515	0.000124073	0.000110462	0.000133618
Ga0073283_10835	300	4	5	2	10	9	9	12	7	11	8	10	10		0.0001229	0.000159228	6.49365e-05	0.000327888	0.000288153	0.000298709	0.000391312	0.000227507	0.000351166	0.000257309	0.000338416	0.000321637
Ga0073283_10836	196	6	4	5	5	4	6	6	6	5	2	2	3		0.000282169	0.000194974	0.000248482	0.000250935	0.000196023	0.000304805	0.000299473	0.000298479	0.000244317	9.84602e-05	0.000103597	0.00014769
Ga0073283_10837	343	3	2		6	5	5	5	4	3	1	6	3		8.06198e-05	5.57068e-05		0.00017207	0.000140016	0.000145145	0.000142606	0.000113706	8.3766e-05	2.81315e-05	0.000177594	8.43945e-05
Ga0073283_10838	163		1	1	1	1	1	1	1	1		1				5.86117e-05	5.97575e-05	6.03475e-05	5.8927e-05	6.10857e-05	6.00171e-05	5.98178e-05	5.87561e-05		6.22851e-05
Ga0073283_1084	190	4	5	8	8	3	3	9	5	3	2	3	3		0.000194053	0.000251413	0.000410125	0.000414175	0.00015166	0.000157215	0.000463395	0.000256587	0.00015122	0.000101569	0.000160302	0.000152354
Ga0073283_10842	251	7	4	2	5	7	7	4	6	5	6	5	3		0.000257062	0.00015225	7.76134e-05	0.000195949	0.000267871	0.000277684	0.000155901	0.000233075	0.000190782	0.000230656	0.00020224	0.000115328
Ga0073283_10844	296	12	10	6	5	5	9	9	5	6	3	3	3		0.000373683	0.00032276	0.000197442	0.00016616	0.000162248	0.000302745	0.00029745	0.000164701	0.000194133	9.77949e-05	0.000102897	9.7795e-05
Ga0073283_10845	252	6	3	5		1	1			1		1			0.000219465	0.000113735	0.000193263		3.81155e-05	3.95118e-05			3.80049e-05		4.02876e-05
Ga0073283_10846	802	34	34	21	15	16	19	11	11	12	12	7	11		0.000390768	0.00040502	0.00025505	0.000183977	0.000191623	0.000235888	0.000134178	0.000133732	0.0001433	0.000144376	8.86126e-05	0.000132344
Ga0073283_10847	173	9	7	8	14	15	9	10	10	14	16	16	10		0.000479524	0.000386566	0.000450427	0.000796029	0.000832813	0.000517992	0.000565479	0.000563601	0.000775037	0.000892402	0.000938957	0.000557752
Ga0073283_10848	201	4	1	1	5	3	2	5	6	3	3	3	1		0.000183433	4.75309e-05	4.84601e-05	0.000244693	0.00014336	9.90742e-05	0.000243353	0.000291054	0.000142944	0.000144016	0.000151529	4.80055e-05
Ga0073283_10849	196	4	3	4	2	1	3	3	5	3	4	3	3		0.000188113	0.00014623	0.000198785	0.000100374	4.90056e-05	0.000152402	0.000149737	0.000248732	0.00014659	0.00019692	0.000155395	0.00014769
Ga0073283_1085	240	31	29	20	21	25	22	26	23	17	19	18	20		0.0011906	0.00115441	0.000811706	0.000860707	0.00100053	0.000912722	0.0010598	0.000934404	0.000678388	0.000763887	0.000761435	0.000804092
Ga0073283_10850	388	11	10	5	10	9	8	8	7	11	8	8	8		0.000261322	0.00024623	0.000125522	0.000253522	0.000222799	0.000205298	0.000201707	0.000175907	0.00027152	0.00019895	0.000209329	0.000198951
Ga0073283_10851	122	9	10	10	4	7	8	8	6	7	6	10	8		0.000679981	0.000783091	0.0007984	0.000322513	0.000551113	0.000652916	0.000641494	0.000479523	0.000549514	0.000474546	0.00083217	0.000632728
Ga0073283_10852	832	55	64	43	45	49	47	34	37	28	18	18	15		0.000609332	0.000734901	0.000503414	0.00053203	0.000565685	0.000562473	0.000399777	0.000433607	0.000322311	0.000208755	0.000219645	0.000173962
Ga0073283_10854	621	2	1	1	1	1		1	1	1		2	3		2.96861e-05	1.53844e-05	1.56851e-05	1.584e-05	1.54672e-05		1.57533e-05	1.5701e-05	1.54223e-05		3.26972e-05	4.6614e-05
Ga0073283_1086	154		1										1			6.20371e-05										6.26565e-05
Ga0073283_10860	330	19	17	14	14	13	16	17	15	13	15	13	14		0.000530706	0.000492161	0.000413232	0.000417312	0.000378383	0.000482762	0.000503962	0.000443195	0.000377285	0.000438595	0.000399946	0.000409356
Ga0073283_10861	170	1	1		2	3	1	1	1	1	2		2		5.42207e-05	5.61983e-05		0.000115725	0.000169502	5.85704e-05	5.75458e-05	5.73547e-05	5.63367e-05	0.000113519		0.000113519
Ga0073283_10863	344	4	3	4	5	9	8	3	8	6	7	4	5		0.000107181	8.33172e-05	0.000113261	0.000142975	0.000251296	0.000231557	8.5315e-05	0.000226751	0.000167045	0.000196348	0.000118052	0.000140249
Ga0073283_10865	260						1					1	1							3.8296e-05					3.9048e-05	3.7112e-05
Ga0073283_10866	665		1			1										1.43665e-05			1.44438e-05
Ga0073283_10867	326	2	2	1	3	3	4	4	4	2	2	1	3		5.65492e-05	5.86117e-05	2.98788e-05	9.05213e-05	8.83905e-05	0.000122171	0.000120034	0.000119636	5.87561e-05	5.91969e-05	3.11426e-05	8.87955e-05
Ga0073283_10868	151				1	1		1	1	1			1					6.51433e-05	6.361e-05		6.47867e-05	6.45715e-05	6.34255e-05			6.39014e-05
Ga0073283_10869	159	1					1			1					5.79719e-05					6.26224e-05			6.02342e-05
Ga0073283_1087	333	21	19	7	20	21	23	27	31	21	23	21	24		0.000581285	0.000545107	0.000204755	0.00059079	0.000605727	0.000687718	0.000793199	0.000907686	0.00060397	0.000666454	0.000640246	0.000695431
Ga0073283_10871	513	25	25	20	25	24	22	19	21	19	22	14	20		0.000449197	0.00046558	0.000379746	0.000479369	0.000449362	0.000427004	0.000362326	0.000399135	0.000354713	0.000413801	0.000277066	0.000376184
Ga0073283_10872	508	44	43	34	45	48	50	48	50	56	54	54	54		0.000798368	0.00080868	0.000651922	0.000871356	0.000907569	0.000980016	0.000924358	0.000959675	0.00105576	0.00102569	0.0010792	0.00102569
Ga0073283_10873	457	38	41	31	46	39	40	48	46	42	41	41	42		0.000766446	0.000857116	0.000660733	0.000990122	0.000819692	0.000871507	0.00102751	0.000981431	0.000880185	0.000865674	0.000910835	0.000886789
Ga0073283_10874	502	18	18	19	20	23	25	23	32	23	23	29	22		0.000330509	0.000342563	0.000368663	0.000391898	0.000440075	0.000495865	0.000448215	0.000621533	0.000438798	0.00044209	0.000586497	0.000422869
Ga0073283_10875	291	21	13	16	12	15	13	13	16	12	14	16	15		0.000665182	0.000426798	0.000535559	0.000405635	0.000495108	0.000444813	0.000437032	0.000536099	0.000394938	0.000464218	0.000558212	0.000497377
Ga0073283_10876	218	3	1	1	1	1	1		1						0.000126847	4.38244e-05	4.46811e-05	4.51222e-05	4.40601e-05	4.56741e-05		4.47261e-05
Ga0073283_10879	712	2		1	1						3				2.58919e-05		1.36804e-05	1.38155e-05						4.06563e-05
Ga0073283_10880	148									1			1										6.47111e-05			6.51967e-05
Ga0073283_10881	261	8	12	12	10	11	15	7	5	8	6	13	10		0.00028253	0.000439251	0.000447838	0.000376883	0.000404813	0.000572239	0.000262374	0.000186787	0.000293555	0.000221818	0.000505679	0.000369698
Ga0073283_10882	264	13	9	7	10	8	11	7	9	9	6	9	9		0.000453893	0.000325695	0.00025827	0.0003726	0.000291064	0.000414873	0.000259392	0.000332397	0.000326497	0.000219298	0.000346107	0.000328947
Ga0073283_10883	153	10	7	8	7	4	6	5	7	7	3	7	5		0.000602453	0.000437098	0.000509306	0.000450043	0.000251114	0.000390469	0.000319699	0.000446092	0.000438175	0.000189198	0.000464492	0.00031533
Ga0073283_10884	319	1	2	1	1	1	1	2		2			1		2.88951e-05	5.98979e-05	3.05344e-05	3.08359e-05	3.011e-05	3.1213e-05	6.13341e-05		6.00454e-05			3.0248e-05
Ga0073283_10885	283		1		1			3					3			3.37587e-05		3.47585e-05			0.000103704					0.000102287
Ga0073283_10888	830	3	3	1	1	1	2	2	1	1	2		2		3.33164e-05	3.45315e-05	1.17355e-05	1.18514e-05	1.15724e-05	2.39927e-05	2.3573e-05	1.17473e-05	1.15389e-05	2.32508e-05		2.32509e-05
Ga0073283_10890	596	1	1	1	1	3	2	1	2	3	2	1	2		1.54656e-05	1.60297e-05	1.63431e-05	1.65044e-05	4.83478e-05	3.34126e-05	1.64141e-05	3.27191e-05	4.82076e-05	3.23795e-05	1.70344e-05	3.23796e-05
Ga0073283_10892	569	1	1				1	1	1		3		1		1.61995e-05	1.67904e-05				1.74991e-05	1.7193e-05	1.71359e-05		5.0874e-05		1.6958e-05
Ga0073283_10893	193				1	1	1	2				1	1					5.09671e-05	4.97674e-05	5.15905e-05	0.000101376				5.26035e-05	4.99954e-05
Ga0073283_1091	128	11	8	13	11	12	16	11	12	12	16	16	11		0.000792131	0.000597107	0.000989267	0.000845337	0.000900479	0.00124462	0.000840708	0.000914091	0.000897867	0.00120614	0.00126906	0.00082922
Ga0073283_10910	199	23	22	22	23	24	27	24	23	28	24	27	30		0.00106534	0.00105619	0.00107684	0.0011369	0.0011584	0.00135094	0.00117983	0.00112692	0.00134755	0.00116371	0.00137747	0.00145464
Ga0073283_10912	367	5	2	6	4	9	7	6	7	6	5	5	7		0.000125579	5.20638e-05	0.000159245	0.000107211	0.000235548	0.000189915	0.000159937	0.000185973	0.000156576	0.000131459	0.000138317	0.000184043
Ga0073283_10913	274	1	1		1	1	1	1	1	1	1	1	1		3.36406e-05	3.48676e-05		3.59002e-05	3.50551e-05	3.63393e-05	3.57036e-05	3.5585e-05	3.49535e-05	3.52157e-05	3.70528e-05	3.52157e-05
Ga0073283_10914	625	20	25	19	22	23	19	20	17	21	25	17	19		0.000294961	0.000382148	0.000296111	0.00034625	0.000353468	0.000302692	0.000313049	0.000265208	0.000321795	0.000385964	0.000276147	0.000293333
Ga0073283_10915	1072	44	43	43	25	21	30	18	21	19	12	11	12		0.000378331	0.000383218	0.000390709	0.000229399	0.00018816	0.000278646	0.000164263	0.000191004	0.000169746	0.000108012	0.000104176	0.000108012
Ga0073283_10916	358	8	4	10	7	3	3	1	1	1	3	1			0.000205978	0.000106745	0.00027208	0.000192337	8.04897e-05	8.34382e-05	2.73262e-05	2.72355e-05	2.67521e-05	8.08584e-05	2.83589e-05
Ga0073283_10920	411	1				1									2.24271e-05				2.33701e-05
Ga0073283_10925	379	4	7	2	1	6	3	3	3	2	6	4	5		9.72826e-05	0.000176454	5.14009e-05	2.59542e-05	0.00015206	7.8815e-05	7.74363e-05	7.71792e-05	5.05396e-05	0.000152756	0.00010715	0.000127297
Ga0073283_10928	68	27	15	1	13	26	13	16	14	28	32	27	37		0.0036599	0.00210744	0.000143242	0.00188054	0.00367254	0.00190354	0.00230183	0.00200741	0.00394357	0.00454075	0.00403113	0.00525025
Ga0073283_1093	191	16	11	16	18	9	8	15	17	16	13	18	12		0.000772149	0.000550214	0.000815956	0.000927014	0.000452597	0.000417046	0.000768282	0.000867828	0.000802282	0.000656745	0.000956778	0.000606227
Ga0073283_10931	413	5	8	4	2	4	4	5	4	4	5	1	1		0.000111592	0.00018506	9.43388e-05	4.76351e-05	9.30276e-05	9.64355e-05	0.000118436	9.44339e-05	9.27578e-05	0.000116817	2.45823e-05	2.33635e-05
Ga0073283_10932	381	50	54	38	63	70	59	69	62	68	82	63	60		0.00120965	0.00135407	0.000971491	0.00162653	0.00176472	0.00154189	0.00177169	0.00158666	0.00170932	0.00207671	0.00167876	0.00151954
Ga0073283_10933	484	16	9	7	15	16	14	17	15	12	18	14	15		0.000304712	0.000177652	0.000140875	0.000304855	0.000317524	0.000288011	0.00034361	0.000302179	0.000237452	0.000358851	0.000293667	0.000299043
Ga0073283_10934	915	49	38	39	43	45	38	47	44	39	44	44	38		0.000493616	0.000396766	0.000415168	0.000462269	0.000472382	0.000413513	0.000502504	0.000468867	0.00040821	0.000464	0.000488206	0.000400728
Ga0073283_10935	461	5	5	4	6	6	4	7	5	6	9	5	5		9.99732e-05	0.000103619	8.45161e-05	0.000128026	0.000125012	8.63945e-05	0.000148546	0.000105752	0.00012465	0.000188377	0.000110114	0.000104654
Ga0073283_10936	219	5	7	8	13	13	12	19	21	22	28	26	26		0.000210446	0.00030537	0.000355817	0.00058391	0.000570166	0.000545587	0.000848735	0.00093496	0.000962098	0.00123367	0.00120532	0.00114556
Ga0073283_10937	422	1	1		1	2	1	2	3	3	3	5	3		2.18425e-05	2.26391e-05		2.33096e-05	4.55218e-05	2.35947e-05	4.63639e-05	6.93149e-05	6.80847e-05	6.85955e-05	0.00012029	6.85956e-05
Ga0073283_10938	145						1	2	1	1	1		2							6.86687e-05	0.000134935	6.72434e-05	6.605e-05	6.65455e-05		0.000133091
Ga0073283_10939	118				6	5	5	8	5	10	9	8	11					0.000500168	0.000406996	0.000421905	0.00066324	0.000413148	0.000811631	0.000735948	0.000688303	0.000899493
Ga0073283_1094	315	5	5	4	5	2	7	4	6	3	2	3	5		0.00014631	0.000151646	0.000123689	0.000156137	6.09848e-05	0.000221266	0.000124226	0.00018572	9.12119e-05	6.12641e-05	9.66902e-05	0.00015316
Ga0073283_10940	410	7	8	8	21	18	18	27	29	28	31	33	31		0.000157372	0.000186414	0.000190058	0.000503828	0.000421688	0.000437135	0.000644232	0.000689655	0.000654056	0.000729566	0.00081715	0.000729567
Ga0073283_10941	379	3	6	4	13	11	11	18	17	21	20	16	22		7.29619e-05	0.000151246	0.000102802	0.000337405	0.000278776	0.000288988	0.000464618	0.000437349	0.000530665	0.000509187	0.0004286	0.000560107
Ga0073283_10942	183	3	8	10	11	16	17	17	17	17	22	13	24		0.000151107	0.000417649	0.000532267	0.000591274	0.000839791	0.000924964	0.000908784	0.000905766	0.000889689	0.00116	0.000721214	0.00126546
Ga0073283_10943	444	9	8	8	25	26	23	32	28	33	41	35	41		0.000186842	0.000172139	0.000175504	0.000553865	0.000562461	0.000515789	0.000705066	0.000614884	0.000711822	0.00089102	0.000800308	0.000891021
Ga0073283_10944	484	26	25	26	57	52	52	74	66	90	79	80	88		0.000495156	0.000493477	0.000523249	0.00115845	0.00103195	0.00106976	0.00149572	0.00132959	0.00178089	0.00157496	0.00167809	0.00175438
Ga0073283_10945	139	5	2	4	13	10	10	12	11	12	18	12	14		0.000331566	0.000137463	0.000280302	0.000919974	0.000691015	0.000716328	0.000844557	0.000771606	0.000826813	0.00124952	0.000876472	0.000971853
Ga0073283_10946	191	7	10	6	21	18	18	24	22	32	36	23	41		0.000337815	0.000500194	0.000305984	0.00108152	0.000905193	0.000938352	0.00122925	0.00112307	0.00160456	0.00181868	0.00122255	0.00207127
Ga0073283_10947	92	4	4	4	6	7	5	8	10	8	11	9	13		0.000400762	0.000415379	0.000423499	0.00064152	0.000730823	0.000541139	0.000850677	0.00105982	0.000832804	0.0011537	0.000993177	0.00136346
Ga0073283_10948	271	9	10	8	22	18	23	26	21	26	32	30	35		0.000306117	0.000352535	0.000287542	0.000798547	0.000637977	0.000845056	0.00093857	0.000755558	0.00091885	0.00113938	0.00112389	0.00124619
Ga0073283_10949	276	1	2	2	7	5	10	11	11	17	7	9	15		3.33968e-05	6.92298e-05	7.05832e-05	0.00024948	0.000174006	0.000360759	0.000389894	0.000388599	0.000589903	0.000244724	0.000331059	0.000524408
Ga0073283_1095	260	9	8	4	6	7	7	7	8	10	5	4	7		0.000319068	0.00029396	0.000149854	0.000227	0.000258599	0.000268072	0.000263383	0.000300009	0.000368356	0.00018556	0.000156192	0.000259784
Ga0073283_10950	103	19	25	19	48	36	35	55	52	63	77	75	103		0.00170032	0.00231886	0.00179679	0.00458407	0.00335712	0.00338343	0.00522382	0.00492248	0.00585793	0.0072134	0.00739258	0.00964911
Ga0073283_10951	188	5	6	3	16	16	31	22	25	18	22	26	28		0.000245147	0.000304906	0.000155433	0.000837161	0.000817456	0.00164184	0.00114479	0.00129658	0.00091697	0.00112915	0.00140407	0.0014371
Ga0073283_10952	181	1	2	3	5	5	6	9	6	9	5	7	5		5.09256e-05	0.000105566	0.000161444	0.000271731	0.000265334	0.000330065	0.000486437	0.000323214	0.000476217	0.00026655	0.000392637	0.00026655
Ga0073283_10953	614	8	10	11	35	31	38	51	52	55	66	66	72		0.000120098	0.000155598	0.000174504	0.000560721	0.000484948	0.000616229	0.000812577	0.000825758	0.000857897	0.0010372	0.00109131	0.00113149
Ga0073283_10954	170	24	32	22	48	51	56	64	63	67	86	91	100		0.0013013	0.00179835	0.00126053	0.00277741	0.00288153	0.00327994	0.00368293	0.00361335	0.00377456	0.00488131	0.00543456	0.00567595
Ga0073283_10955	223	33	40	57	102	93	88	118	112	146	175	135	177		0.00136403	0.00171367	0.00248972	0.00449927	0.00400572	0.0039292	0.00517654	0.00489701	0.0062703	0.00757216	0.00614612	0.00765871
Ga0073283_10956	557	54	87	72	169	146	158	203	209	226	256	241	284		0.00089362	0.00149223	0.00125909	0.00298455	0.00251768	0.00282442	0.00356536	0.00365855	0.00388592	0.00443477	0.00439272	0.00491983
Ga0073283_10957	277	58	81	145	264	190	204	315	250	371	354	330	382		0.00193002	0.00279368	0.00509881	0.009375	0.00658834	0.00733293	0.0111248	0.00879991	0.0128273	0.0123313	0.012095	0.0133067
Ga0073283_10958	91	8	12	10	20	22	19	24	20	27	52	50	46		0.000810332	0.00125983	0.00107038	0.0021619	0.00232211	0.00207893	0.00258008	0.00214292	0.0028416	0.00551377	0.00557828	0.00487757
Ga0073283_10959	540	16	21	10	17	21	21	22	30	19	23	23	28		0.000273112	0.000371533	0.000180379	0.000309672	0.000373532	0.000387215	0.000398558	0.000541683	0.000336977	0.00041098	0.00043242	0.000500324
Ga0073283_1096	302	19	17	12	14	13	12	12	13	11	11	13	12		0.000579911	0.000537792	0.000387039	0.000456003	0.000413465	0.000395641	0.00038872	0.000419715	0.00034884	0.000351457	0.000437027	0.000383408
Ga0073283_10960	342	5	4	4	3	4	5	4	5	5	5	3	5		0.000134759	0.000111739	0.000113924	8.62864e-05	0.00011234	0.00014557	0.000114419	0.000142548	0.000140018	0.000141069	8.90568e-05	0.000141069
Ga0073283_10961	434	15	13	15	22	24	26	21	25	24	20	21	19		0.000318578	0.000286171	0.000336652	0.000498632	0.000531158	0.0005965	0.000473361	0.000561653	0.000529617	0.000444659	0.000491249	0.000422426
Ga0073283_10962	324	15	17	14	27	24	23	29	24	28	21	14	17		0.000426737	0.000501275	0.000420885	0.00081972	0.000711489	0.000706821	0.00087562	0.000722244	0.000827663	0.000625405	0.000438687	0.00050628
Ga0073283_10963	528	13	9	11	18	16	15	25	20	27	9	12	15		0.000226947	0.000162847	0.000202927	0.00033534	0.000291064	0.000282868	0.0004632	0.00036933	0.000489746	0.000164473	0.000230738	0.000274122
Ga0073283_10964	310	4	5	2	6	6	2	6	7	7	1	3	3		0.000118936	0.000154092	6.28418e-05	0.000190387	0.000185905	6.42385e-05	0.000189344	0.000220168	0.00021626	3.11261e-05	9.82497e-05	9.33785e-05
Ga0073283_10965	247	11	4	4	8	7	11	9	7	11	6	8	9		0.000410497	0.000154716	0.000157741	0.000318596	0.000272209	0.000443427	0.000356458	0.000276324	0.000426517	0.000234391	0.000328825	0.000351587
Ga0073283_10966	166			1					1								5.86776e-05					5.87367e-05
Ga0073283_10968	198	4	4	2	5	4	6	8	6	6	4	4	5		0.000186213	0.000193004	9.83887e-05	0.0002484	0.000194043	0.000301726	0.000395264	0.000295464	0.00029022	0.000194931	0.0002051	0.000243664
Ga0073283_10969	365	2	5	2	4	4	7	6	5	8	5	4	3		5.0507e-05	0.000130873	5.33725e-05	0.000107799	0.000105261	0.000190955	0.000160813	0.000133566	0.000209912	0.000132179	0.00011126	7.93077e-05
Ga0073283_1097	433	32	24	24	22	27	23	26	20	19	33	23	24		0.000681203	0.000529536	0.000539888	0.000499783	0.000598933	0.000528892	0.000587419	0.00045036	0.000420249	0.000735382	0.000539277	0.000534824
Ga0073283_10970	310					3	1	4	2	2	1		2						9.29526e-05	3.21192e-05	0.00012623	6.29052e-05	6.17887e-05	3.11261e-05		6.22523e-05
Ga0073283_10972	491	1	3	2	8	6	5	8	10	9	10	11	7		1.8773e-05	5.8373e-05	3.96761e-05	0.000160271	0.000117374	0.000101395	0.000159394	0.00019858	0.00017555	0.000196519	0.000227448	0.000137564
Ga0073283_10973	355				1	1	1	5	1	3	2		1					2.77089e-05	2.70566e-05	2.80478e-05	0.000137786	2.74656e-05	8.09345e-05	5.43611e-05		2.71806e-05
Ga0073283_10974	262	1	2	3	4	3	5	3	5	4	6	6	3		3.51814e-05	7.29291e-05	0.000111532	0.000150178	0.000109982	0.000190018	0.000112017	0.000186074	0.000146217	0.000220972	0.000232499	0.000110486
Ga0073283_10975	248				1		1	4	2	7	3	1	4					3.96639e-05		4.0149e-05	0.000157787	7.86315e-05	0.000270325	0.000116723	4.09374e-05	0.000155631
Ga0073283_10976	276							1	2		1		1								3.54449e-05	7.06543e-05		3.49605e-05		3.49605e-05
Ga0073283_10979	253							1		1											3.86672e-05		3.78547e-05
Ga0073283_1098	314	19	13	14	14	15	17	11	14	13	16	16	17		0.000557748	0.000395536	0.000434289	0.000438577	0.000458843	0.000539071	0.000342709	0.000434727	0.00039651	0.000491674	0.000517323	0.000522404
Ga0073283_10980	510	4	5	4	17	17	17	26	20	30	15	14	23		7.22943e-05	9.36638e-05	7.63959e-05	0.000327888	0.00032017	0.000331899	0.00049873	0.000382365	0.000563367	0.000283797	0.000278695	0.000435156
Ga0073283_10981	244		1	1	4	2	3	6	5	7	7	5	6			3.91545e-05	3.992e-05	0.000161256	7.87304e-05	0.000122422	0.00024056	0.000199801	0.000274757	0.000276818	0.000208042	0.000237273
Ga0073283_10982	196				2	1	4	5	5	7	3		3					0.000100374	4.90056e-05	0.000203203	0.000249561	0.000248732	0.000342044	0.00014769		0.00014769
Ga0073283_10983	222				1	1	1	1		1								4.43092e-05	4.32662e-05	4.48512e-05	4.40666e-05		4.31407e-05
Ga0073283_10984	380				4	2	5	5	3	5		1	2					0.000103544	5.05532e-05	0.000131013	0.000128721	7.69761e-05	0.000126016		2.6717e-05	5.07848e-05
Ga0073283_10985	206	3	2		6	3	8	10	7	11	5	4	6		0.000134236	9.27545e-05		0.000286504	0.00013988	0.000386678	0.000474893	0.000331321	0.000511406	0.000234201	0.000197135	0.000281042
Ga0073283_10986	171				4	6	6	4	5	5	4	5	6					0.000230097	0.000337021	0.000349367	0.000228837	0.000285096	0.000280036	0.00022571	0.000296856	0.000338565
Ga0073283_10987	508	1	2	1	2	4	4	7	5	7	2	6	6		1.81447e-05	3.7613e-05	1.91742e-05	3.8727e-05	7.56307e-05	7.84013e-05	0.000134802	9.59675e-05	0.00013197	3.79886e-05	0.000119911	0.000113966
Ga0073283_10988	514				1	1	1	3	5	9	5	3	6					1.91374e-05	1.8687e-05	1.93715e-05	5.7098e-05	9.48473e-05	0.000167695	9.38628e-05	5.92557e-05	0.000112636
Ga0073283_1099	432	4	2	3			1								8.53475e-05	4.42301e-05	6.76422e-05			2.30485e-05
Ga0073283_10990	203	3		1				1	1						0.00013622		4.79826e-05				4.81911e-05	4.8031e-05
Ga0073283_10991	456				1		1	1										2.15716e-05		2.18354e-05	2.14535e-05
Ga0073283_11010	469	7	8	8	3	7	7	6	6	6	3	3	6		0.000137575	0.000162963	0.000166149	6.2921e-05	0.00014336	0.000148611	0.000125153	0.000124737	0.000122523	6.17213e-05	6.49412e-05	0.000123443
Ga0073283_11011	439	58	48	44	25	29	26	21	25	25	27	26	27		0.00121781	0.0010446	0.000976267	0.000560173	0.000634506	0.000589706	0.000467969	0.000555256	0.000545401	0.000593453	0.000601285	0.000593453
Ga0073283_11012	379	27	18	12	14	15	13	13	15	9	10	8	14		0.000656658	0.000453738	0.000308406	0.000363359	0.000380149	0.000341532	0.000335557	0.000385896	0.000227428	0.000254594	0.0002143	0.000356431
Ga0073283_11013	627	8	7	5	2	1	1	2				1	2		0.000117608	0.00010666	7.76753e-05	3.13769e-05	1.53191e-05	1.58803e-05	3.12051e-05				1.61921e-05	3.07787e-05
Ga0073283_11014	410	11	10	6	4	9	5	6	7	6	5	5	10		0.000247299	0.000233017	0.000142544	9.59673e-05	0.000210844	0.000121426	0.000143163	0.000166469	0.000140155	0.000117672	0.000123811	0.000235344
Ga0073283_11015	292	4	3	3					1		1				0.000126267	9.81546e-05	0.000100073					3.33914e-05		3.30449e-05
Ga0073283_11017	359	21	26	20	12	13	17	13	15	13	11	8	7		0.000539187	0.000691912	0.000542645	0.000328802	0.000347817	0.0004715	0.000354251	0.000407394	0.000346808	0.000295655	0.000226239	0.000188144
Ga0073283_11018	445		1	1				1	1	1						2.1469e-05	2.18887e-05				2.19838e-05	2.19108e-05	2.15219e-05
Ga0073283_11020	932		2	2			1			2	2					2.05015e-05	2.09023e-05			1.06834e-05			2.0552e-05	2.07062e-05
Ga0073283_11022	96	1	1					1							9.60159e-05	9.95178e-05					0.000101904
Ga0073283_11026	92		3	2	2	2	2	2	2	3	1	3	3			0.000311534	0.00021175	0.00021384	0.000208807	0.000216456	0.000212669	0.000211963	0.000312301	0.000104882	0.000331059	0.000314645
Ga0073283_11027	990	3	6	4	3	2	2	2	1		2		1		2.79319e-05	5.79013e-05	3.93555e-05	2.9808e-05	1.94043e-05	2.01151e-05	1.97632e-05	9.84879e-06		1.94931e-05		9.74657e-06
Ga0073283_11029	341	9	9	7	11	12	11	11	8	5	11	13	9		0.000243278	0.000252151	0.000199951	0.000317311	0.00033801	0.000321192	0.000315574	0.000228746	0.000140429	0.000311261	0.000387044	0.000254669
Ga0073283_1103	649	17	19	14	12	13	16	16	12	14	7	8	12		0.000241445	0.000279693	0.000210118	0.000181879	0.000192398	0.000245472	0.000241178	0.000180283	0.000206597	0.000104073	0.000125146	0.000178412
Ga0073283_11030	879	16	16	12	14	17	19	11	16	10	9	10	11		0.000167782	0.000173901	0.000132976	0.00015667	0.000185764	0.000215224	0.000122424	0.00017748	0.000108956	9.87962e-05	0.0001155	0.000120751
Ga0073283_11031	135	1											1		6.8278e-05											7.14749e-05
Ga0073283_11032	330	2	1		1	1	1		1						5.58638e-05	2.89506e-05		2.9808e-05	2.91064e-05	3.01726e-05		2.95464e-05
Ga0073283_11033	359		1					1								2.6612e-05					2.72501e-05
Ga0073283_11034	441	3	1	3	3	3	4	1	5	2	3	2	4		6.27043e-05	2.16637e-05	6.62618e-05	6.6916e-05	6.53408e-05	9.03126e-05	2.21832e-05	0.000110548	4.34342e-05	6.56401e-05	4.6043e-05	8.75203e-05
Ga0073283_11035	415		1					1				1				2.3021e-05					2.3573e-05				2.44638e-05
Ga0073283_11036	200	2	2			1			2						9.21753e-05	9.55371e-05			4.80255e-05			9.7503e-05
Ga0073283_11037	149								1				1									6.54383e-05				6.47591e-05
Ga0073283_1104	348	3	5	3	4	7	5	2	3	3	7	6	3		7.94614e-05	0.000137266	8.39696e-05	0.000113065	0.000193206	0.00014306	5.62229e-05	8.40543e-05	8.25625e-05	0.000194091	0.000175043	8.3182e-05
Ga0073283_11042	176	1	1	1	2	2	2	2	1	3		3	2		5.23723e-05	5.42824e-05	5.53436e-05	0.00011178	0.000109149	0.000113147	0.000111168	5.53994e-05	0.000163249		0.000173054	0.000109649
Ga0073283_11043	83		1	1												0.000115105	0.000117355
Ga0073283_11044	141	4	6	5	5	5	5	4	4	2	1	2	2		0.00026149	0.000406541	0.000345407	0.000348817	0.000340607	0.000353084	0.000277526	0.000276604	0.000135847	6.84333e-05	0.000144007	0.000136867
Ga0073283_11046	251	8	7	7	4	4	4	7	2	5	3	3	2		0.000293786	0.000266438	0.000271647	0.000156759	0.000153069	0.000158677	0.000272827	7.76916e-05	0.000190782	0.000115328	0.000121344	7.68853e-05
Ga0073283_11047	138	3	1	3	2			1		1					0.000200381	6.92298e-05	0.00021175	0.00014256			7.08898e-05		6.94003e-05
Ga0073283_11048	120		1	1												7.96142e-05	8.11706e-05
Ga0073283_11049	192	4	3	2	5	2	5	3	4	3	4		1		0.000192032	0.000149277	0.000101463	0.000256163	0.000100053	0.000259296	0.000152856	0.000203131	0.000149644	0.000201023		5.02558e-05
Ga0073283_11050	65	1		2											0.000141808		0.000299707
Ga0073283_11054	95	1	2	2					2		2				9.70266e-05	0.000201131	0.000205063					0.000205269		0.000203139
Ga0073283_11056	83	1			1				1						0.000111055			0.000118514				0.000117473
Ga0073283_11058	292	4	2	5	5	2	2	2	3	2	3	1	3		0.000126267	6.54364e-05	0.000166789	0.000168436	6.57884e-05	6.81984e-05	6.70054e-05	0.000100174	6.55976e-05	9.91346e-05	3.47687e-05	9.91347e-05
Ga0073283_11060	198				1		1		2	1	1	1	2					4.968e-05		5.02877e-05		9.84879e-05	4.83699e-05	4.87328e-05	5.12751e-05	9.74657e-05
Ga0073283_11061	153				1		1		1									6.42918e-05		6.50782e-05		6.37275e-05
Ga0073283_11063	246		1			1						1				3.88362e-05			3.90451e-05						4.12702e-05
Ga0073283_11064	625	13	10	6	11	7	10	16	16	12	8	9	9		0.000191725	0.000152859	9.35086e-05	0.000173125	0.000107577	0.000159311	0.000250439	0.000249608	0.000183883	0.000123508	0.000146196	0.000138947
Ga0073283_11067	149	3	4	3	3	5	1	2	4	3	3	2	2		0.000185588	0.000256475	0.000196117	0.000198053	0.000322319	6.68252e-05	0.000131313	0.000261753	0.00019283	0.000194277	0.000136275	0.000129518
Ga0073283_11068	785	18	6	2		1			1			1	1		0.000211357	7.3022e-05	2.48165e-05		1.22358e-05			1.24208e-05			1.29331e-05	1.22919e-05
Ga0073283_11069	413	5	1	1		1									0.000111592	2.31325e-05	2.35847e-05		2.32569e-05
Ga0073283_1107	335	7	8	1	10	7	7	9	7	8	4	3	3		0.000192605	0.000228148	2.90761e-05	0.000293631	0.000200704	0.000208056	0.000262821	0.000203738	0.00022871	0.000115213	9.09177e-05	8.64099e-05
Ga0073283_11072	341		2													5.60335e-05
Ga0073283_11074	203	7	8	10	2	7	4	4	2		3		4		0.000317846	0.000376501	0.000479826	9.69128e-05	0.000331211	0.000196196	0.000192764	9.60621e-05		0.000142598		0.00019013
Ga0073283_11075	294	16	20	12	13	8	13	7	9	8	4	7	6		0.000501634	0.000649912	0.000397571	0.000434954	0.000261363	0.000440274	0.000232924	0.000298479	0.000260605	0.00013128	0.000241726	0.000196921
Ga0073283_11076	603	34	37	44	19	29	25	23	23	25	18	16	16		0.000519728	0.000586214	0.000710748	0.000309944	0.000461937	0.000412809	0.000373141	0.000371902	0.000397067	0.000288033	0.000269386	0.000256029
Ga0073283_11077	192	2	2	2											9.60159e-05	9.95178e-05	0.000101463
Ga0073283_11078	642	7	5	9	6	8	7	6	8	7	9	6	7		0.000100503	7.44058e-05	0.000136549	9.19313e-05	0.00011969	0.000108565	9.14279e-05	0.000121499	0.000104425	0.000135268	9.48829e-05	0.000105208
Ga0073283_1108	351	5	5	3	4	4	4	2	7	2	3	3	3		0.000131304	0.000136093	8.32519e-05	0.000112099	0.00010946	0.00011347	5.57424e-05	0.00019445	5.45712e-05	8.24709e-05	8.67733e-05	8.2471e-05
Ga0073283_11080	256		3	3	1	5	2	2	1	2	4		3			0.000111958	0.000114146	3.84244e-05	0.0001876	7.77888e-05	7.6428e-05	3.80871e-05	7.48222e-05	0.000150767		0.000113075
Ga0073283_11081	381				2							1						5.16359e-05							2.66469e-05
Ga0073283_11084	242		2		2	2	1	1	1	1		1	1			7.89563e-05		8.12946e-05	7.9381e-05	4.11445e-05	4.04247e-05	4.02905e-05	3.95754e-05		4.19524e-05	3.98723e-05
Ga0073283_11085	392	5	4	4	6	6	3	3	4	4	3	3	3		0.00011757	9.74868e-05	9.93926e-05	0.000150561	0.000147017	7.62012e-05	7.48683e-05	9.94929e-05	9.7727e-05	7.38451e-05	7.76975e-05	7.38452e-05
Ga0073283_11086	330	1										1			2.79319e-05										3.07651e-05
Ga0073283_11087	425	19	15	12	26	21	23	26	21	21	9	11	13		0.000412078	0.00033719	0.000275025	0.000601771	0.000474605	0.000538847	0.000598477	0.00048178	0.000473229	0.000204334	0.00026277	0.000295149
Ga0073283_1109	360	20	20	10	14	13	13	10	11	14	16	10	14		0.000512085	0.000530762	0.000270569	0.000382536	0.000346851	0.000359557	0.000271744	0.000297926	0.000372448	0.000428849	0.000282013	0.000375243
Ga0073283_11110	415	1	2	4	1								1		2.22109e-05	4.6042e-05	9.38841e-05	2.37028e-05								2.32509e-05
Ga0073283_11111	337	1	2	2	1	1	1		1		1		4		2.73517e-05	5.66986e-05	5.7807e-05	2.91889e-05	2.85018e-05	2.95459e-05		2.89326e-05		2.86323e-05		0.000114529
Ga0073283_11115	307	9	12	11	4	7	8	6	9	4	8	7	11		0.000270221	0.000373435	0.000349007	0.000128165	0.000219009	0.000259465	0.000191195	0.000285839	0.000124785	0.000251442	0.00023149	0.000345734
Ga0073283_11116	301	26	26	40	24	22	23	19	17	19	13	12	16		0.000796198	0.000825237	0.00129442	0.000784317	0.000702034	0.000760831	0.000617518	0.000550681	0.000604544	0.000416738	0.00040475	0.000512909
Ga0073283_11117	265										1		1											3.64117e-05		3.64117e-05
Ga0073283_11118	362	18	19	19	14	15	19	17	21	19	18	14	19		0.00045833	0.000501438	0.000511241	0.000380423	0.000398002	0.000522603	0.000459413	0.000565625	0.000502673	0.000479789	0.000392637	0.000506445
Ga0073283_11120	566	34	35	27	27	27	26	31	25	20	26	26	25		0.000553703	0.000590777	0.000464652	0.000469239	0.000458194	0.000457387	0.000535806	0.000430667	0.000338419	0.000443245	0.000466368	0.000426197
Ga0073283_11121	420	1	1	1	2	3	1		1		2	2			2.19465e-05	2.27469e-05	2.31916e-05	4.68412e-05	6.86079e-05	2.37071e-05		2.3215e-05		4.59481e-05	4.83451e-05
Ga0073283_11122	216		1					1								4.42301e-05					4.52907e-05
Ga0073283_11123	70	1		1	1		1								0.000131679		0.00013915	0.000140524		0.000142242
Ga0073283_11126	829	4	3	4		1	1	1	3	1		1	2		4.44754e-05	3.45731e-05	4.69987e-05		1.15864e-05	1.20108e-05	1.18007e-05	3.52846e-05	1.15528e-05		1.22467e-05	2.32789e-05
Ga0073283_11127	92				1		1	1	1			1						0.00010692		0.000108228	0.000106335	0.000105982			0.000110353
Ga0073283_11128	181	6	7	9	7	4	3	6	9	4	8	9	6		0.000305553	0.00036948	0.000484333	0.000380423	0.000212268	0.000165033	0.000324291	0.000484822	0.000211652	0.000426479	0.000504819	0.00031986
Ga0073283_11129	279	4	11	8	10	9	10	15	15	13	14	16	20		0.000132151	0.00037667	0.000279297	0.000352568	0.000309842	0.00035688	0.000525956	0.00052421	0.000446252	0.000484184	0.000582221	0.000691692
Ga0073283_11130	251	8	10	9	11	10	8	7	10	8	7	7	10		0.000293786	0.000380626	0.00034926	0.000431088	0.000382673	0.000317353	0.000272827	0.000388458	0.000305251	0.000269098	0.000283137	0.000384427
Ga0073283_11131	113	3	6	3	6	10	4	7	8	5	7	5	8		0.000244713	0.000507277	0.000258597	0.0005223	0.000850009	0.000352459	0.000606013	0.000690287	0.000423772	0.000597732	0.000449224	0.000683123
Ga0073283_11133	477	21	25	30	25	28	27	25	32	25	23	18	23		0.000405803	0.000500719	0.000612609	0.000515547	0.000563822	0.000563602	0.000512725	0.000654108	0.000501952	0.000465261	0.000383112	0.000465261
Ga0073283_11134	361	18	18	19	20	16	23	20	19	18	15	9	13		0.0004596	0.000476362	0.000512657	0.000544967	0.000425711	0.000634377	0.000541983	0.000513174	0.000477536	0.000400932	0.000253109	0.000347475
Ga0073283_11135	296	1		1	1					1			1		3.11403e-05		3.2907e-05	3.32319e-05					3.23556e-05			3.25983e-05
Ga0073283_11137	189	1				1									4.877e-05				5.08207e-05
Ga0073283_11138	106	4	3	3	5	7	7	7	15	5	14	7	12		0.000347831	0.000270388	0.000275674	0.000463993	0.000634299	0.000657535	0.000646033	0.00137976	0.000451757	0.00127441	0.000670446	0.00109235
Ga0073283_11139	130	3	1	1	5	3	2	3	3	2	3	3	2		0.000212712	7.34901e-05	7.49268e-05	0.000378333	0.000221656	0.000153184	0.000225757	0.000225007	0.000147342	0.000222671	0.000234288	0.000148448
Ga0073283_11143	151		1							1		1				6.32696e-05							6.34255e-05		6.72349e-05
Ga0073283_11146	272	22	14	15	4	6	6	4	5	5		3	2		0.000745535	0.000491735	0.000537159	0.000144657	0.000211877	0.000219639	0.000143865	0.000179233	0.000176052		0.000111976	7.09493e-05
Ga0073283_11147	391	25	14	6	3	2	2	2	3	2		1			0.000589356	0.000342077	0.00014947	7.5473e-05	4.9131e-05	5.09308e-05	5.00398e-05	7.48105e-05	4.89885e-05		2.59654e-05
Ga0073283_11148	365	34	17	12	4	2	3	1	2	3			1		0.000858619	0.000444967	0.000320235	0.000107799	5.26307e-05	8.1838e-05	2.68022e-05	5.34263e-05	7.87171e-05			2.64359e-05
Ga0073283_11149	240	17	19	14	12	12	7	14	11	13	11	11	15		0.000652908	0.000756335	0.000568195	0.000491832	0.000480255	0.000290411	0.000570663	0.000446889	0.000518767	0.00044225	0.000465322	0.000603069
Ga0073283_11151	313	13	7	10	10	11	6	9	9	8	20	16	19		0.000382837	0.000213661	0.000311197	0.00031427	0.00033756	0.000190868	0.000281294	0.00028036	0.000244786	0.000616556	0.000518976	0.000585729
Ga0073283_11156	108	1	1	1	1		1								8.53475e-05	8.84603e-05	9.01896e-05	9.10801e-05		9.21941e-05
Ga0073283_11157	513	12	13	14	9	13	8	10	12	9	5	4	10		0.000215615	0.000242102	0.000265822	0.000172573	0.000243404	0.000155274	0.000190698	0.000228077	0.000168022	9.40458e-05	7.91616e-05	0.000188092
Ga0073283_11158	313	1		2		1		2		1		1			2.9449e-05		6.22395e-05		3.06872e-05		6.25098e-05		3.05982e-05		3.2436e-05
Ga0073283_1116	320	7	7	9	11	10	12	11	11	9	11	8	13		0.000201633	0.000208987	0.000273951	0.000338135	0.00030016	0.000373386	0.000336283	0.000335167	0.00026936	0.000331688	0.000253812	0.000391995
Ga0073283_11160	325	1	1		4		1	2		2		1	1		2.83616e-05	2.9396e-05		0.000121066		3.06368e-05	6.02018e-05		5.89369e-05		3.12384e-05	2.96896e-05
Ga0073283_11161	327	1	2	1	2	2	2	2	3	2		2	1		2.81882e-05	5.84325e-05	2.97874e-05	6.0163e-05	5.87468e-05	6.08989e-05	5.98336e-05	8.94523e-05	5.85764e-05		6.20946e-05	2.9508e-05
Ga0073283_11163	396					1					1								2.42553e-05					2.43664e-05
Ga0073283_11166	178	1			1	1	2	1	1	1	2	2	1		5.17839e-05			5.52621e-05	5.39613e-05	0.000111876	5.49595e-05	5.4777e-05	5.38048e-05	0.000108417	0.000114073	5.42085e-05
Ga0073283_11167	115	3	2		4	3	5	3	2	2	2	3	2		0.000240457	0.000166151		0.000342144	0.000250568	0.000432911	0.000255203	0.00016957	0.000166561	0.00016781	0.000264847	0.000167811
Ga0073283_11168	235			2													8.28977e-05
Ga0073283_11169	218	1		1							1				4.22822e-05		4.46811e-05							4.42619e-05
Ga0073283_1117	297	4	6	4	3	4	2	1	2	1					0.000124142	0.000193004	0.000131185	9.93601e-05	0.000129362	6.70502e-05	3.29387e-05	6.56586e-05	3.22466e-05
Ga0073283_11173	218	2	4	8	5	4	8	4	3	5	7	4	5		8.45645e-05	0.000175297	0.000357449	0.000225611	0.00017624	0.000365393	0.000179501	0.000134178	0.000219662	0.000309833	0.000186284	0.00022131
Ga0073283_11174	609	6	7	7	12	6	12	9	12	11	14	12	15		9.08131e-05	0.000109813	0.00011196	0.000193826	9.46316e-05	0.000196196	0.000144573	0.000192124	0.000172988	0.000221818	0.000200049	0.000237663
Ga0073283_11175	139	2	4	5	2	5	3	3	4	3	4	4	7		0.000132626	0.000274927	0.000350377	0.000141534	0.000345507	0.000214898	0.000211139	0.000280584	0.000206703	0.000277672	0.000292157	0.000485926
Ga0073283_11176	232	10	14	15	20	14	19	18	18	12	11	18	12		0.000397307	0.000576517	0.000629772	0.000847987	0.000579618	0.000815441	0.00075901	0.000756489	0.000495375	0.0004575	0.000787692	0.000499092
Ga0073283_11177	138	1	3	3	2	2	2	2	3	1	1	3	3		6.67937e-05	0.000207689	0.00021175	0.00014256	0.000139204	0.000144304	0.00014178	0.000211963	6.94003e-05	6.9921e-05	0.000220706	0.000209763
Ga0073283_11178	221	5	2		1		3	2	2	1	2	2	2		0.000208541	8.64589e-05		4.45097e-05		0.000135162	8.8532e-05	8.8238e-05	4.3336e-05	8.73222e-05	9.18776e-05	8.73222e-05
Ga0073283_11179	495		1		1				1			1				1.93004e-05		1.9872e-05				1.96976e-05			2.051e-05
Ga0073283_1118	388							1		1											2.52134e-05		2.46836e-05
Ga0073283_11181	579	2	1	1	2	2	1	1	2	1	2	1	1		3.18395e-05	1.65004e-05	1.68229e-05	3.39781e-05	3.31783e-05	1.71968e-05	1.6896e-05	3.36798e-05	1.6541e-05	3.33302e-05	1.75345e-05	1.66651e-05
Ga0073283_11182	679	7	13	10	8	8	7	12	10	7	5	8	8		9.5026e-05	0.000182913	0.000143453	0.000115896	0.000113168	0.000102649	0.000172892	0.000143598	9.87345e-05	7.10537e-05	0.000119617	0.000113686
Ga0073283_11183	190	5	9	9	7	8	11	8	8	7	7	7	7		0.000242566	0.000452544	0.000461391	0.000362403	0.000404425	0.000576456	0.000411907	0.000410539	0.000352846	0.000355493	0.000374038	0.000355493
Ga0073283_11184	276	5	6	6	4	5	6	5	10	7	9	6	5		0.000166984	0.000207689	0.00021175	0.00014256	0.000174006	0.000216456	0.000177224	0.000353272	0.000242901	0.000314645	0.000220706	0.000174803
Ga0073283_11186	252		1		1	1	1	5	2	7	20	17	17			3.79115e-05		3.90343e-05	3.81155e-05	3.95118e-05	0.000194103	7.73833e-05	0.000266035	0.000765801	0.000684889	0.000650932
Ga0073283_11188	523	7	11	6	13	9	14	16	12	13	10	11	12		0.00012337	0.000200938	0.000111745	0.000244506	0.000165289	0.000266534	0.000299282	0.000223716	0.000238058	0.000184495	0.000213532	0.000221394
Ga0073283_11210	328	6	5	7	7	5	7	7	7	7	4	3	5		0.000168613	0.000145636	0.000207876	0.000209928	0.000146419	0.000212496	0.000208779	0.000208086	0.000204392	0.000117672	9.2858e-05	0.00014709
Ga0073283_11211	496	157	249	287	486	474	448	449	459	506	368	304	399		0.00291764	0.00479612	0.00563612	0.00963833	0.00917907	0.00899339	0.00885579	0.00902296	0.00977034	0.00715901	0.00622248	0.00776208
Ga0073283_11212	286	17	22	28	27	24	26	24	25	25	17	21	23		0.000547895	0.000734901	0.000953613	0.000928634	0.000806023	0.000905178	0.000820933	0.000852299	0.000837172	0.000573548	0.000745461	0.000775977
Ga0073283_11214	117	6	7	12	6	6	5	5	5	6	3	5	5		0.000472694	0.000571589	0.000999023	0.000504443	0.000492569	0.000425511	0.000418068	0.000416679	0.000491141	0.000247413	0.000433866	0.000412355
Ga0073283_11215	430	27	36	33	35	31	29	35	32	32	25	24	28		0.000578775	0.000799845	0.000747525	0.000800657	0.000692461	0.000671516	0.000796274	0.000725604	0.000712725	0.000560994	0.00056665	0.000628314
Ga0073283_11216	559	20	30	20	36	36	37	29	27	29	18	24	26		0.000329786	0.000512721	0.000348497	0.000633487	0.000618576	0.000659048	0.000507515	0.000470945	0.000496852	0.000310704	0.000435884	0.000448796
Ga0073283_11217	300	10	10	9	12	15	12	11	12	14	8	8	13		0.000307251	0.000318457	0.000292214	0.000393466	0.000480255	0.000398278	0.000358702	0.000390012	0.000446938	0.000257309	0.000270733	0.000418128
Ga0073283_11218	285	9	9	15	9	6	11	12	11	10	5	6	9		0.00029108	0.000301696	0.000512657	0.000310631	0.000202213	0.000384304	0.000411907	0.000376327	0.000336044	0.000169282	0.000213736	0.000304709
Ga0073283_11219	321	7	6	9	9	8	6	7	10	8	6	7	8		0.000201005	0.000178574	0.000273098	0.000275794	0.00023938	0.000186111	0.000213332	0.000303748	0.000238685	0.000180357	0.000221393	0.000240476
Ga0073283_1122	383					2													5.01572e-05
Ga0073283_11220	288	3	1	1	1	2	1		1						9.60159e-05	3.31726e-05	3.38211e-05	3.4155e-05	6.67021e-05	3.45728e-05		3.38552e-05
Ga0073283_11221	315	3	2		2		1				2				8.7786e-05	6.06585e-05		6.24549e-05		3.16094e-05				6.12641e-05
Ga0073283_11222	334	29	29	28	30	31	32	26	25	24	20	22	23		0.000800324	0.000829514	0.000816567	0.000883531	0.000891492	0.00095396	0.000761534	0.000729813	0.000688185	0.00057779	0.000668726	0.00066446
Ga0073283_11223	235	3	4	2	4	5	3	2	1	3	3	1	3		0.000117671	0.000162616	8.28977e-05	0.000167432	0.000204364	0.00012711	8.32578e-05	4.14906e-05	0.000122263	0.00012318	4.3202e-05	0.00012318
Ga0073283_11224	363			1		1				1	1		1				2.68333e-05		2.64603e-05				2.63836e-05	2.65815e-05		2.65816e-05
Ga0073283_11225	219		1	1			1		1							4.36242e-05	4.44771e-05			4.54656e-05		4.45219e-05
Ga0073283_11226	338	9	7	2	6	8	4	6	5	4	3		5		0.000245437	0.000197858	5.7636e-05	0.000174615	0.00022734	0.000117834	0.000173659	0.000144235	0.00011334	8.56429e-05		0.000142738
Ga0073283_11227	287	18	16	12	15	15	22	17	19	16	11	14	11		0.000578103	0.000532611	0.000407267	0.00051411	0.000502009	0.000763251	0.000579468	0.00064549	0.000533923	0.000369826	0.000495243	0.000369826
Ga0073283_11228	127	1			1	1	3								7.25789e-05			7.74539e-05	7.56307e-05	0.000235204
Ga0073283_11229	172						1				1		1							5.78893e-05				5.60994e-05		5.60995e-05
Ga0073283_1123	327	9	12	4	8	6	5	4	8	7	4	2	7		0.000253693	0.000350595	0.00011915	0.000240652	0.00017624	0.000152247	0.000119667	0.000238539	0.000205017	0.000118032	6.20946e-05	0.000206556
Ga0073283_11230	304	2	2		1	1	3	3	2	1	1	3	4		6.06416e-05	6.28534e-05		3.23574e-05	3.15957e-05	9.82595e-05	9.65407e-05	6.41467e-05	3.15041e-05	3.17405e-05	0.000100189	0.000126962
Ga0073283_11231	366	1	2	1				1			1	1	1		2.51845e-05	5.22061e-05	2.66133e-05				2.67289e-05			2.63637e-05	2.7739e-05	2.63637e-05
Ga0073283_11233	426	147	99	64	40	34	35	40	40	31	36	39	33		0.0031807	0.00222023	0.00146336	0.000923629	0.000766605	0.00081806	0.000918572	0.000915521	0.000696936	0.000815417	0.000929452	0.000747466
Ga0073283_11234	306	35	29	24	12	14	14	15	13	14	8	9	11		0.00105429	0.000905417	0.000763959	0.000385751	0.000439449	0.000455547	0.000479548	0.000414228	0.000438175	0.000252264	0.000298602	0.000346863
Ga0073283_11235	328	14	12	13	17	19	17	20	19	18	17	16	17		0.000393431	0.000349526	0.000386056	0.000509826	0.000556393	0.000516062	0.000596512	0.000564804	0.000525581	0.000500106	0.000495243	0.000500106
Ga0073283_11236	234	19	15	24	16	16	15	12	15	16	10	15	12		0.000748432	0.000612417	0.000999023	0.000672591	0.000656759	0.000638267	0.000501682	0.000625019	0.000654854	0.000412355	0.0006508	0.000494826
Ga0073283_11238	104	2	5	5	2	3	2	3	2	3	5	7	6		0.00017726	0.000459313	0.000468292	0.000189166	0.00027707	0.00019148	0.000282196	0.000187506	0.000276267	0.000463899	0.00068334	0.000556679
Ga0073283_11239	135	7	4	7	7	7	7	8	5	6	5	6	9		0.000477946	0.000283073	0.000505062	0.000510048	0.000498042	0.000516287	0.000579721	0.000361122	0.000425655	0.000357374	0.000451221	0.000643274
Ga0073283_1124	395	10	11	9	7	3	7	5	7	3	4				0.000233355	0.000266053	0.000221935	0.00017432	7.29502e-05	0.000176452	0.000123833	0.00017279	7.27386e-05	9.77124e-05
Ga0073283_11240	394	11	8	11	8	8	7	9	5	6	6	9	5		0.000257342	0.000193984	0.000271942	0.000199729	0.000195028	0.0001769	0.000223465	0.000123735	0.000145846	0.000146941	0.000231909	0.000122451
Ga0073283_11241	413	56	59	70	38	38	49	32	37	43	28	27	34		0.00124983	0.00136482	0.00165093	0.000905067	0.000883763	0.00118133	0.000757989	0.000873514	0.000997147	0.000654176	0.000663721	0.000794358
Ga0073283_11242	396	48	41	37	30	30	26	25	26	27	25	21	23		0.00111728	0.000989147	0.000910095	0.0007452	0.000727659	0.00065374	0.0006176	0.000640171	0.000652994	0.00060916	0.000538389	0.000560428
Ga0073283_11243	389	35	30	29	27	24	29	25	26	26	16	23	15		0.00082934	0.00073679	0.000726154	0.000682749	0.000592603	0.000742293	0.000628714	0.000651691	0.000640124	0.000396878	0.000600275	0.000372074
Ga0073283_11244	188	11	14	13	7	7	7	6	8	4	3	4	5		0.000539323	0.000711446	0.000673544	0.000366258	0.000357637	0.000370738	0.000312217	0.000414906	0.000203771	0.000153975	0.00021601	0.000256625
Ga0073283_11247	558			1							1						1.74561e-05							1.72923e-05
Ga0073283_11248	289	3	2	3	4	4	4	5	6	4	3	7	5		9.56837e-05	6.61156e-05	0.000101112	0.000136147	0.000132943	0.000137813	0.000169252	0.000202428	0.000132557	0.000100164	0.000245908	0.00016694
Ga0073283_11249	218	2	1	2	2	2	2	2	1	2	2	2	2		8.45645e-05	4.38244e-05	8.93622e-05	9.02445e-05	8.81202e-05	9.13483e-05	8.97504e-05	4.47261e-05	8.78646e-05	8.85238e-05	9.3142e-05	8.85239e-05
Ga0073283_1125	389	2	1	1	2	1	1					1			4.73909e-05	2.45597e-05	2.50398e-05	5.0574e-05	2.46918e-05	2.55963e-05					2.60989e-05
Ga0073283_11250	366				1	2			1		1							2.68761e-05	5.24869e-05			2.66402e-05		2.63637e-05
Ga0073283_11251	323			1		1	2		1	1		1					3.01563e-05		2.97372e-05	6.1653e-05		3.01867e-05	2.96509e-05		3.14318e-05
Ga0073283_11252	572	19	25	25	28	21	23	18	19	24	8	13	13		0.000306177	0.000417557	0.00042572	0.000481514	0.000352635	0.000400367	0.00030785	0.000323874	0.000401842	0.000134952	0.000230738	0.000219298
Ga0073283_11253	448	42	39	24	41	46	46	37	41	45	40	48	48		0.000864143	0.000831685	0.000521811	0.000900229	0.000986238	0.00102237	0.000807954	0.000892327	0.000962	0.000861527	0.00108776	0.00103383
Ga0073283_11254	262	15	19	20	27	24	24	25	29	24	25	24	29		0.000527721	0.000692826	0.000743548	0.0010137	0.000879857	0.000912088	0.000933472	0.00107923	0.000877305	0.000920715	0.000929998	0.00106803
Ga0073283_11255	379	14	11	14	15	13	18	13	16	13	15	11	19		0.000340489	0.000277284	0.000359807	0.000389313	0.000329463	0.00047289	0.000335557	0.000411622	0.000328507	0.00038189	0.000294663	0.000483728
Ga0073283_11256	298	3	3	2	2	4	5	2	2	6	4	1	5		9.27939e-05	9.61783e-05	6.53723e-05	6.60178e-05	0.000128928	0.000167063	6.56563e-05	6.54383e-05	0.00019283	0.000129518	3.40687e-05	0.000161898
Ga0073283_11257	427	9	6	7	3	6	5	2	3	3	2	4	3		0.00019428	0.000134244	0.00015968	6.91099e-05	0.000134966	0.000116592	4.5821e-05	6.85033e-05	6.72874e-05	4.51948e-05	9.51051e-05	6.77923e-05
Ga0073283_11258	548	13	17	12	10	10	7	12	9	12	11	7	5		0.000218664	0.000296374	0.000213295	0.000179501	0.000175276	0.000127187	0.000214222	0.000160133	0.000209721	0.000193686	0.000129685	8.80393e-05
Ga0073283_11259	376	3	4	1	3	2	2	5	1	3	3	3	3		7.35441e-05	0.000101635	2.59055e-05	7.84839e-05	5.1091e-05	5.29626e-05	0.00013009	2.59316e-05	7.64142e-05	7.69875e-05	8.10038e-05	7.69876e-05
Ga0073283_1126	532	8	5	9	6	10	5	8	8	3	3	2	3		0.000138609	8.97905e-05	0.000164783	0.00011094	0.000180547	9.35805e-05	0.00014711	0.000146621	5.4007e-05	5.44122e-05	3.81672e-05	5.44123e-05
Ga0073283_11260	217				1		2	1	3		1							4.53302e-05		9.17692e-05	4.5082e-05	0.000134797		4.44659e-05
Ga0073283_11261	270	16	12	15	15	16	13	17	16	11	15	11	10		0.000546224	0.000424609	0.000541138	0.00054648	0.000569191	0.000479409	0.000615953	0.000577796	0.000390184	0.000536061	0.000413619	0.000357374
Ga0073283_11262	137	51	53	34	43	52	45	38	40	50	43	37	58		0.00343134	0.00369596	0.00241734	0.00308741	0.00364573	0.00327053	0.00271347	0.0028468	0.00349535	0.00302855	0.00274191	0.00408502
Ga0073283_11263	152	24	30	28	13	15	15	12	10	14	18	16	27		0.0014554	0.0018856	0.0017943	0.000841292	0.000947872	0.000982595	0.000772325	0.000641467	0.000882115	0.00114266	0.00106868	0.00171399
Ga0073283_11264	183	13	11	10	8	8	6	6	7	6	5	8	4		0.000654797	0.000574267	0.000532267	0.000430017	0.000419895	0.000326458	0.000320747	0.000372962	0.000314008	0.000263637	0.000443824	0.000210909
Ga0073283_11265	96	2	2	3	2	2	2	2	2	2	2	1	2		0.000192032	0.000199036	0.00030439	0.00020493	0.000200106	0.000207437	0.000203808	0.000203131	0.000199526	0.000201023	0.000105755	0.000201023
Ga0073283_11266	524	1	3	2	3	5	4	2	2	5	2	2	1		1.75907e-05	5.46968e-05	3.71774e-05	5.63167e-05	9.16518e-05	7.60073e-05	3.73389e-05	3.72149e-05	9.13859e-05	3.68286e-05	3.87499e-05	1.84143e-05
Ga0073283_11267	98	3	2	1		1	1	1	1	2			1		0.000282169	0.000194974	9.93926e-05		9.80113e-05	0.000101602	9.98244e-05	9.94929e-05	0.000195454			9.84603e-05
Ga0073283_11268	226	15	11	11	9	6	7	8	6	5	11	8	9		0.000611783	0.000465004	0.000474094	0.000391725	0.000255003	0.000308401	0.000346293	0.000258858	0.000211886	0.000469646	0.00035938	0.000384257
Ga0073283_11269	166	6	3	3	6	2	4	5	3	3	4	3	3		0.000333164	0.000172657	0.000176033	0.000355541	0.000115724	0.000239927	0.000294662	0.00017621	0.000173083	0.000232508	0.000183478	0.000174381
Ga0073283_1127	426	19	10	9	15	14	15	13	14	12	12	15	17		0.00041111	0.000224265	0.000205785	0.000346361	0.000315661	0.000350597	0.000298536	0.000320432	0.000269782	0.000271806	0.000357481	0.000385058
Ga0073283_1128	469	11	8	6	3	4	4	3	2	4	2	1			0.000216189	0.000162963	0.000124612	6.2921e-05	8.19199e-05	8.49208e-05	6.25765e-05	4.15791e-05	8.16823e-05	4.11475e-05	2.16471e-05
Ga0073283_1129	180	3	1		2	2	1	2							0.000153625	5.30762e-05		0.000109296	0.000106723	5.53165e-05	0.000108698
Ga0073283_1131	50			1				1									0.00019481				0.000195656
Ga0073283_11310	494	12	12	15	11	7	8	10	13	11	9	9	14		0.000223908	0.000232074	0.000295763	0.000219035	0.000136105	0.000161246	0.000198032	0.000256587	0.000213259	0.000175793	0.000184964	0.000273456
Ga0073283_11311	371	15	18	17	10	14	11	16	15	9	16	10	8		0.000372676	0.000463522	0.000446329	0.000265139	0.000362457	0.00029522	0.000421899	0.000394217	0.000232332	0.000416134	0.000273652	0.000208067
Ga0073283_11312	264	1	3	2	1	1	1	1	1	1	1	2	1		3.49149e-05	0.000108565	7.37915e-05	3.726e-05	3.6383e-05	3.77158e-05	3.7056e-05	3.6933e-05	3.62774e-05	3.65496e-05	7.69127e-05	3.65497e-05
Ga0073283_11313	413	5	4	4	4	2	3	3	2	1					0.000111592	9.25299e-05	9.43388e-05	9.52702e-05	4.65138e-05	7.23266e-05	7.10614e-05	4.72169e-05	2.31895e-05
Ga0073283_11315	334	2		2								1			5.51948e-05		5.83262e-05								3.03966e-05
Ga0073283_11316	165	1	2	1	1	1	1	1	2		1	1			5.58638e-05	0.000115803	5.90332e-05	5.9616e-05	5.82128e-05	6.03452e-05	5.92896e-05	0.000118185		5.84794e-05	6.15301e-05
Ga0073283_11317	371	13	9	16	11	11	15	15	8	11	8	9	7		0.000322986	0.000231761	0.000420075	0.000291653	0.000284787	0.000402573	0.000395531	0.000210249	0.000283961	0.000208067	0.000246286	0.000182059
Ga0073283_11318	502	1	2	2	2		1		2		1	1			1.83616e-05	3.80626e-05	3.88067e-05	3.91898e-05		1.98346e-05		3.88458e-05		1.92213e-05	2.0224e-05
Ga0073283_11320	346	7	4	6	4	6	6	3	4	5	3	3	3		0.000186482	0.000110448	0.00016891	0.000113718	0.000166563	0.000172664	8.48219e-05	0.00011272	0.0001384	8.36627e-05	8.80272e-05	8.36628e-05
Ga0073283_11321	161			2													0.000121
Ga0073283_11322	381	1	1	1				1	1	1	1				2.4193e-05	2.50754e-05	2.55656e-05				2.56766e-05	2.55913e-05	2.51371e-05	2.53257e-05
Ga0073283_11323	330	3	1	2		1	1	2					2		8.37957e-05	2.89506e-05	5.90332e-05		2.91064e-05	3.01726e-05	5.92896e-05					5.84794e-05
Ga0073283_11324	287	6	6	7	7	4	3	5	4	6	4	4	2		0.000192701	0.000199729	0.000237573	0.000239918	0.000133869	0.00010408	0.000170432	0.000135893	0.000200221	0.000134482	0.000141498	6.72412e-05
Ga0073283_11325	155	2	2	1	1		3		1	1	1				0.000118936	0.000123274	6.28418e-05	6.34622e-05		0.000192715		6.29052e-05	6.17887e-05	6.22522e-05
Ga0073283_11326	441	17	16	17	13	9	11	9	11	12	9	6	10		0.000355324	0.00034662	0.000375483	0.000289969	0.000196023	0.00024836	0.000199649	0.000243205	0.000260605	0.00019692	0.000138129	0.000218801
Ga0073283_11327	730	1	1		3	1	2		1		1		1		1.26267e-05	1.30873e-05		4.04246e-05	1.31577e-05	2.72793e-05		1.33566e-05		1.32179e-05		1.3218e-05
Ga0073283_11328	85	2	2	1	2	3	3	4	2	3	2	2	3		0.000216883	0.000224793	0.000114594	0.00023145	0.000339004	0.000351422	0.000460367	0.000229419	0.00033802	0.000227038	0.000238882	0.000340557
Ga0073283_11329	266	7	6	5	5	5	6	4	4	5	6	2	6		0.000242566	0.000215497	0.000183092	0.000184899	0.000180547	0.000224593	0.00014711	0.000146621	0.000180023	0.000217649	7.63344e-05	0.000217649
Ga0073283_11330	107		1								1					8.9287e-05								9.01785e-05
Ga0073283_11331	67	2	2	1		1	1		1	1		1			0.00027515	0.000285185	0.00014538		0.00014336	0.000148611		0.000145527	0.000142944		0.000151529
Ga0073283_11332	220	5	9	3	8	7	8	12	6	3	4	5	4		0.000209489	0.000390834	0.000132825	0.000357696	0.000305617	0.000362071	0.000533607	0.000265917	0.000130599	0.000175438	0.000230738	0.000175438
Ga0073283_11334	144	3	2		1	1	1	2	3	3	3	1	2		0.000192032	0.00013269		6.831e-05	6.67021e-05	6.91456e-05	0.000135872	0.000203131	0.000199526	0.000201023	7.05033e-05	0.000134015
Ga0073283_11335	1082	11	6	10	3	3	6	2	5	4	2	3	2		9.37087e-05	5.29781e-05	9.00229e-05	2.72735e-05	2.66315e-05	5.52142e-05	1.80828e-05	4.50568e-05	3.54057e-05	1.78357e-05	2.81492e-05	1.78357e-05
Ga0073283_11338	279	55	31	23	53	60	51	62	55	58	60	57	57		0.00181708	0.00106152	0.000802978	0.00186861	0.00206561	0.00182009	0.00217395	0.0019221	0.00199097	0.00207507	0.00207416	0.00197132
Ga0073283_1134	258	1	3	1	1	1	2	1	1	1	2	1	1		3.57268e-05	0.00011109	3.77538e-05	3.81265e-05	3.72291e-05	7.71858e-05	3.79178e-05	3.77919e-05	3.71211e-05	7.47992e-05	3.93507e-05	3.73996e-05
Ga0073283_11340	267	5	9	6	6	9	8	7	9	10	5	5	6		0.000172613	0.000322035	0.000218887	0.000221048	0.000323768	0.000298336	0.000256478	0.000328662	0.000358698	0.000180695	0.000190121	0.000216834
Ga0073283_11341	421	6	8	5	11	9	5	9	7	8	2	3	3		0.000131366	0.000181543	0.000115683	0.000257014	0.000205335	0.000118254	0.000209133	0.000162119	0.00018199	4.58389e-05	7.23454e-05	6.87585e-05
Ga0073283_11342	175												2													0.000110276
Ga0073283_11344	73		1	1		1	1		1			1				0.000130873	0.000133431		0.000131577	0.000136397		0.000133566			0.000139075
Ga0073283_11345	370	4	6	2	1	2	1	2	3		2				9.96489e-05	0.000154925	5.26512e-05	2.65855e-05	5.19195e-05	2.69107e-05	5.28799e-05	7.90565e-05		5.21573e-05
Ga0073283_11347	634	10	6	10	8	10	8	11	7	6	5	5	4		0.000145387	9.04137e-05	0.000153635	0.000124122	0.0001515	0.00012564	0.000169733	0.000107653	9.06364e-05	7.6097e-05	8.00668e-05	6.08777e-05
Ga0073283_11348	353	3	6	5	2	3	4	3	5	4	7	5	7		7.83359e-05	0.000162386	0.000137967	5.57317e-05	8.16298e-05	0.000112827	8.31399e-05	0.000138106	0.000108524	0.000191342	0.000143803	0.000191342
Ga0073283_11349	389	30	31	36	36	36	31	31	39	27	32	27	27		0.000710863	0.00076135	0.000901432	0.000910332	0.000888904	0.000793485	0.000779605	0.000977537	0.000664745	0.000793756	0.00070467	0.000669732
Ga0073283_1135	141	2									1				0.000130745									6.84333e-05
Ga0073283_11350	169										1	1												5.70953e-05	6.00738e-05
Ga0073283_11356	512	1	2	1	1	1	2	1	2	1	1	1	3		1.8003e-05	3.73192e-05	1.90244e-05	1.92122e-05	1.876e-05	3.88944e-05	1.9107e-05	3.80871e-05	1.87056e-05	1.88459e-05	1.9829e-05	5.65377e-05
Ga0073283_11357	511	1				1									1.80382e-05				1.87967e-05
Ga0073283_11359	405	6	5	6	5	9	8	6	6	6		2	3		0.000136556	0.000117947	0.000144303	0.00012144	0.000213447	0.000196681	0.00014493	0.000144449	0.000141885		5.01357e-05	7.14749e-05
Ga0073283_1136	105	1	1	1	2	2	1	1		1	1	1	2		8.7786e-05	9.09877e-05	9.27665e-05	0.000187365	0.000182954	9.48282e-05	9.31694e-05		9.12119e-05	9.18962e-05	9.66902e-05	0.000183793
Ga0073283_11360	311	3	3	3		1									8.8915e-05	9.2158e-05	9.39596e-05		3.08846e-05
Ga0073283_11361	405	19	17	15	21	19	21	21	23	18	13	14	13		0.000432427	0.00040102	0.000360758	0.000510048	0.00045061	0.000516287	0.000507256	0.000553721	0.000425655	0.000309724	0.00035095	0.000309724
Ga0073283_11362	258	5	4	5	6	2	4	4	4	4	5	3	4		0.000178634	0.00014812	0.000188769	0.000228759	7.44582e-05	0.000154372	0.000151671	0.000151167	0.000148484	0.000186998	0.000118052	0.000149599
Ga0073283_11363	645	4	3	1	3	1	2	4	1	3	3	1	1		5.7163e-05	4.44359e-05	1.51015e-05	4.57518e-05	1.48916e-05	3.08743e-05	6.06685e-05	1.51167e-05	4.45453e-05	4.48795e-05	1.57403e-05	1.49599e-05
Ga0073283_11364	177	2	1	2	1	1	1			1	1	1			0.000104153	5.39758e-05	0.000110062	5.55743e-05	5.42661e-05	5.6254e-05			5.41087e-05	5.45147e-05	5.73586e-05
Ga0073283_11365	320	61	66	87	62	69	56	54	57	60	26	48	32		0.00175709	0.00197045	0.00264819	0.00190585	0.0020711	0.00174247	0.00165085	0.00173677	0.00179573	0.000783989	0.00152287	0.000964911
Ga0073283_11366	86	2	1	2	1	1		1							0.000214361	0.00011109	0.000226523	0.00011438	0.000111687		0.000113753
Ga0073283_11367	483	20	19	17	11	13	22	14	23	13	12	6	11		0.000381678	0.000375819	0.000342833	0.000224023	0.000258522	0.000453526	0.000283559	0.0004643	0.000257773	0.000239729	0.000126118	0.000219752
Ga0073283_11368	424	7	9	4	6	4	4	1	3	1		1			0.000152176	0.000202791	9.18913e-05	0.000139198	9.06142e-05	9.39336e-05	2.30726e-05	6.8988e-05	2.25878e-05		2.39445e-05
Ga0073283_11369	348	3	4	3	3	2	3	3	2	3	2	2	2		7.94614e-05	0.000109813	8.39696e-05	8.47987e-05	5.52018e-05	8.58359e-05	8.43344e-05	5.60362e-05	8.25625e-05	5.54546e-05	5.83475e-05	5.54546e-05
Ga0073283_11370	552	6	4	4	6	6	5	6	4	4	5	5	3		0.000100191	6.92298e-05	7.05832e-05	0.00010692	0.000104403	9.01899e-05	0.000106335	7.06543e-05	6.94003e-05	8.74013e-05	9.19608e-05	5.24408e-05
Ga0073283_11371	645	19	17	25	14	15	17	12	19	16	22	18	14		0.000271524	0.000251803	0.000377538	0.000213509	0.000223375	0.000262432	0.000182005	0.000287218	0.000237575	0.000329117	0.000283325	0.000209438
Ga0073283_1138	339	9	9	5	8	11	12	11	9	10	9	6	8		0.000244713	0.000253638	0.000143665	0.000232133	0.00031167	0.000352459	0.000317436	0.000258858	0.000282515	0.000256171	0.00017969	0.000227708
Ga0073283_1139	239	5	3	5	4	6	6	2	3	5	3	1	2		0.000192835	0.000119921	0.000203776	0.00016463	0.000241132	0.000249966	8.18643e-05	0.000122389	0.000200361	0.000121118	4.2479e-05	8.07457e-05
Ga0073283_1141	136	2	1			1			1		1				0.000135552	7.02479e-05			7.06258e-05			7.16934e-05		7.09493e-05
Ga0073283_11410	265	14	19	17	17	14	17	14	17	15	13	14	15		0.000486964	0.000684983	0.000624861	0.00063103	0.000507439	0.000638749	0.000516827	0.000625491	0.000542108	0.000473352	0.000536357	0.000546176
Ga0073283_11411	68	13	11	10	12	14	10	11	14	13	8	6	8		0.00176217	0.00154545	0.00143242	0.00173588	0.00197752	0.00146426	0.00158251	0.00200741	0.00183094	0.00113519	0.000895806	0.00113519
Ga0073283_11413	626	10	8	5	3	2	3	1	2	1	1	1	1		0.000147245	0.000122092	7.77993e-05	4.71405e-05	3.06872e-05	4.77171e-05	1.56275e-05	3.11511e-05	1.52991e-05	1.54139e-05	1.6218e-05	1.54139e-05
Ga0073283_11414	234	3	3	2	1	1	1	1		1		1			0.000118173	0.000122483	8.32519e-05	4.20369e-05	4.10475e-05	4.25511e-05	4.18068e-05		4.09284e-05		4.33866e-05
Ga0073283_11415	561	25	22	18	23	16	20	23	19	21	15	10	18		0.000410763	0.000374655	0.000312529	0.000403285	0.000273942	0.000354972	0.000401077	0.000330224	0.000358507	0.000257997	0.000180971	0.000309597
Ga0073283_11416	104	16	14	19	9	11	8	6	11	9	11	9	7		0.00141808	0.00128608	0.00177951	0.000851248	0.00101592	0.00076592	0.000564392	0.00103128	0.0008288	0.00102058	0.000878579	0.000649459
Ga0073283_11417	93	9	9	18	6	5	10	6	7	6	4	6	5		0.000892019	0.000924553	0.00188525	0.000634622	0.000516403	0.00107064	0.000631148	0.000733894	0.000617887	0.000415015	0.000654998	0.000518769
Ga0073283_11418	424	19	20	14	14	16	17	17	13	18	17	10	13		0.00041305	0.000450647	0.00032162	0.000324795	0.000362457	0.000399218	0.000392234	0.000298948	0.000406581	0.000386874	0.000239445	0.000295845
Ga0073283_11419	96	4	3	3	7	4	3	4	6	5	3	6	5		0.000384064	0.000298553	0.00030439	0.000717255	0.000400213	0.000311155	0.000407616	0.000609394	0.000498815	0.000301534	0.00063453	0.000502558
Ga0073283_11420	646	9	6	8	6	4	6	7	9	5	6	6	7		0.000128418	8.87341e-05	0.000120625	9.1362e-05	5.94743e-05	9.24795e-05	0.000106005	0.00013584	7.41273e-05	8.96201e-05	9.42954e-05	0.000104557
Ga0073283_11421	633							1	1		1	1									1.54546e-05	1.54033e-05		1.52434e-05	1.60387e-05
Ga0073283_11422	113	3	2	2	4	3	4	4	3	3	3	2	4		0.000244713	0.000169092	0.000172398	0.0003482	0.000255003	0.000352459	0.000346293	0.000258858	0.000254263	0.000256171	0.00017969	0.000341561
Ga0073283_11425	445	16	20	20	23	23	25	19	20	16	16	19	17		0.000331417	0.00042938	0.000437774	0.000508411	0.000496444	0.00055938	0.000417692	0.000438216	0.00034435	0.000346934	0.000433476	0.000368618
Ga0073283_11426	1538	3	3	1	3	5	6	5			1	1			1.79796e-05	1.86353e-05	6.33321e-06	1.91872e-05	3.1226e-05	3.88438e-05	3.18036e-05			6.2738e-06	6.60109e-06
Ga0073283_11427	501	1	1		2		2	1	1	1		1	1		1.83983e-05	1.90693e-05		3.9268e-05		3.97484e-05	1.95265e-05	1.94617e-05	1.91163e-05		2.02644e-05	1.92597e-05
Ga0073283_11428	131	9	9	7	7	9	9	11	11	8	11	11	13		0.000633265	0.000656362	0.000520484	0.000525622	0.000659893	0.000684066	0.000821456	0.000818727	0.00058487	0.00081023	0.000852498	0.000957545
Ga0073283_1143	202	5	6	6	7	6	3	7	8	5	6	9	6		0.000228157	0.000283774	0.000289321	0.000340874	0.0002853	0.000147876	0.000339008	0.000386151	0.000237061	0.000286607	0.000452338	0.000286607
Ga0073283_11430	586	9	10	9	3	5	5	1	3	2	1	1	1		0.000141566	0.000163033	0.000149598	5.03583e-05	8.19548e-05	8.4957e-05	1.66942e-05	4.99162e-05	3.26868e-05	1.6466e-05	1.7325e-05	1.64661e-05
Ga0073283_11432	429	7	12	7	16	6	12	11	12	14	14	6	11		0.000150403	0.000267237	0.000158936	0.000366868	0.000134337	0.000278516	0.000250841	0.000272736	0.000312544	0.000314889	0.000141993	0.000247413
Ga0073283_11434	374	7	8	7	7	8	9	7	6	8	6	6	7		0.000172521	0.000204357	0.000182308	0.000184108	0.000205457	0.000239606	0.0001831	0.000156422	0.000204861	0.000154798	0.000162874	0.000180598
Ga0073283_11435	218			1	1		1	1	1		1	1	1				4.46811e-05	4.51222e-05		4.56741e-05	4.48752e-05	4.47261e-05		4.42619e-05	4.6571e-05	4.4262e-05
Ga0073283_11436	399	16	16	12	11	16	10	10	7	11	15	14	13		0.000369625	0.000383106	0.000292947	0.000271186	0.000385167	0.000249548	0.000245183	0.000171058	0.000264034	0.000362748	0.000356227	0.000314382
Ga0073283_11437	155	11	18	7	10	10	11	14	11	10	10	12	11		0.000654147	0.00110946	0.000439893	0.000634622	0.000619684	0.000706623	0.000883607	0.000691957	0.000617887	0.000622522	0.000785998	0.000684775
Ga0073283_11438	576	8	6	5	3	2	2	2	1	1					0.000128021	9.95178e-05	8.45528e-05	5.12325e-05	3.33511e-05	3.45728e-05	3.3968e-05	1.69276e-05	1.66272e-05
Ga0073283_11441	509	16	22	11	25	17	23	23	26	22	24	24	25		0.000289745	0.00041293	0.000210501	0.000483136	0.000320799	0.000449922	0.000442051	0.000498051	0.000413948	0.000454967	0.000478702	0.000473925
Ga0073283_11442	319	21	21	25	24	24	24	25	20	20	18	27	19		0.000606796	0.000628928	0.00076336	0.000740061	0.000722641	0.000749113	0.000766676	0.000611304	0.000600454	0.000544463	0.0008593	0.000574712
Ga0073283_11443	498	22	26	19	15	19	16	10	10	14	15	13	11		0.0004072	0.000498788	0.000371625	0.000296285	0.00036646	0.000319902	0.000196442	0.000195789	0.00026924	0.000290635	0.000265024	0.000213133
Ga0073283_11444	557	4	2	2	5	4	4	3	2	4	4	4	5		6.61941e-05	3.43042e-05	3.49748e-05	8.83002e-05	6.89774e-05	7.15042e-05	5.26901e-05	3.50101e-05	6.87773e-05	6.92933e-05	7.29082e-05	8.66168e-05
Ga0073283_11445	168	4	3	2	4	2	2	3		2	1		3		0.000219465	0.000170602	0.000115958	0.000234206	0.000114346	0.000118535	0.000174693		0.000114015	5.74351e-05		0.000172305
Ga0073283_11446	651	36	29	30	33	39	38	44	50	36	43	37	47		0.000509725	0.000425588	0.00044887	0.000498632	0.000575421	0.000581205	0.000661202	0.000748871	0.000529617	0.000637344	0.000577022	0.000696633
Ga0073283_11447	705					2					2								2.72485e-05					2.73733e-05
Ga0073283_11448	633	1	3	3	4	5	3	4	2	4	3	3	3		1.45617e-05	4.52782e-05	4.61634e-05	6.21589e-05	7.58697e-05	4.71894e-05	6.18186e-05	3.08066e-05	6.05197e-05	4.57303e-05	4.8116e-05	4.57304e-05
Ga0073283_11449	420	4	6	2	5	7	5	6	5	5	4	9	7		8.7786e-05	0.000136482	4.63832e-05	0.000117103	0.000160085	0.000118535	0.000139754	0.000116075	0.000114015	9.18962e-05	0.000217553	0.000160818
Ga0073283_1145	347	25	22	21	25	23	22	22	22	18	17	26	22		0.000664087	0.000605711	0.000589481	0.000708692	0.00063665	0.000631277	0.000620234	0.000618175	0.000496802	0.000472722	0.000760704	0.000611759
Ga0073283_11451	887	5	9	7	5	6	4	4	9	3	3	2			5.1959e-05	9.69373e-05	7.68696e-05	5.5449e-05	6.49725e-05	4.49017e-05	4.41163e-05	9.8932e-05	3.2392e-05	3.26351e-05	2.28917e-05
Ga0073283_11452	202	1	2	2	2	1	4	1	1	1	2	1			4.56313e-05	9.45912e-05	9.64404e-05	9.73925e-05	4.755e-05	0.000197168	4.84297e-05	4.82688e-05	4.74121e-05	9.55356e-05	5.02598e-05
Ga0073283_11453	217	3		1	2	2					3		1		0.000127431		4.4887e-05	9.06603e-05	8.85263e-05					0.000133398		4.44659e-05
Ga0073283_11454	459	1	1	1	2	2	2	3	2	2	3	2	3		2.00818e-05	2.08142e-05	2.12211e-05	4.28612e-05	4.18523e-05	4.33855e-05	6.39398e-05	4.2485e-05	4.17309e-05	6.3066e-05	4.42374e-05	6.30661e-05
Ga0073283_11455	401				1		1					1						2.45303e-05		2.48303e-05					2.53179e-05
Ga0073283_1146	312	2	3	3	1	3	1	2	1	1	4	2	1		5.90867e-05	9.18626e-05	9.36584e-05	3.15277e-05	9.23568e-05	3.19133e-05	6.27102e-05	3.1251e-05	3.06963e-05	0.000123706	6.508e-05	3.09266e-05
Ga0073283_1148	628	2	4	10	4		3	3	4	3	3	3			2.93552e-05	6.08517e-05	0.000155103	6.26538e-05		4.75651e-05	4.67331e-05	6.21038e-05	4.57512e-05	4.60944e-05	4.84991e-05
Ga0073283_1149	202	6	6	5	5	5	2	5	4	7	4	5	5		0.000273788	0.000283774	0.000241101	0.000243481	0.00023775	9.85838e-05	0.000242148	0.000193075	0.000331885	0.000191071	0.000251299	0.000238839
Ga0073283_11510	174	13	11	9	8	12	9	7	8	11	11	9	8		0.000688666	0.00060397	0.000503818	0.00045226	0.000662421	0.000515015	0.00039356	0.00044829	0.000605458	0.00061	0.000525128	0.000443637
Ga0073283_11511	607	19	17	26	16	16	18	15	15	14	17	8	11		0.000288522	0.000267567	0.00041722	0.000259286	0.000253182	0.000295264	0.000241749	0.000240946	0.000220892	0.000270238	0.000133805	0.00017486
Ga0073283_11512	331	36	45	46	40	36	49	31	45	42	36	34	42		0.00100251	0.00129884	0.00135366	0.00118872	0.00104466	0.00147399	0.000916213	0.00132557	0.00121524	0.00104945	0.00104285	0.00122436
Ga0073283_11513	206	17	14	18	20	19	17	24	20	19	22	22	23		0.00076067	0.000649281	0.00085111	0.000955014	0.000885908	0.000821691	0.00113974	0.000946631	0.000883338	0.00103049	0.00108424	0.00107733
Ga0073283_11514	131	3	2	2	1		3	3	1	3	3	2	4		0.000211088	0.000145858	0.00014871	7.50889e-05		0.000228022	0.000224033	7.44298e-05	0.000219326	0.000220972	0.000155	0.000294629
Ga0073283_11515	254	16	9	7	3	7	9	8	5	5	10	8	10		0.000580632	0.000338517	0.000268438	0.000116181	0.000264708	0.000352806	0.000308119	0.000191935	0.000188528	0.000379886	0.000319763	0.000379886
Ga0073283_11516	311	17	14	14	14	17	19	18	18	13	25	20	22		0.000503852	0.000430071	0.000438478	0.000442807	0.000525038	0.000608303	0.000566206	0.000564326	0.000400335	0.000775651	0.000652892	0.000682574
Ga0073283_11517	150	13	5	7	8	10	9	8	7	6	12	12	10		0.000798852	0.000318457	0.000454556	0.000524621	0.00064034	0.000597418	0.000521749	0.000455014	0.00038309	0.000771928	0.000812198	0.000643274
Ga0073283_11518	463	13	12	10	15	13	17	19	20	12	21	21	19		0.000258807	0.000247612	0.000210377	0.000318682	0.00026969	0.00036559	0.000401454	0.000421179	0.000248222	0.000437648	0.000460479	0.000395968
Ga0073283_11519	344	50	40	34	47	53	41	53	59	50	50	51	52		0.00133976	0.0011109	0.000962722	0.00134396	0.00147986	0.00118673	0.00150723	0.00167229	0.00139204	0.00140249	0.00150516	0.00145859
Ga0073283_11520	416	6	5	9	6	5	13	11	15	11	8	10	13		0.000132945	0.000114828	0.000210731	0.000141875	0.000115446	0.000311155	0.00025868	0.000351573	0.000253244	0.00018556	0.00024405	0.000301535
Ga0073283_11522	423	70	63	64	57	58	57	54	55	54	41	42	48		0.00152536	0.00142289	0.00147374	0.00132551	0.00131701	0.00134172	0.00124887	0.00126777	0.00122263	0.000935255	0.00100805	0.00109493
Ga0073283_11524	217	95	127	122	134	151	136	148	141	156	212	167	185		0.00403532	0.00559134	0.00547621	0.00607424	0.00668374	0.00624031	0.00667213	0.00633545	0.00688502	0.00942677	0.00781319	0.0082262
Ga0073283_11525	341	166	199	142	206	206	182	196	204	227	275	246	280		0.00448712	0.00557533	0.00405615	0.00594237	0.0058025	0.00531427	0.00562295	0.00583302	0.00637547	0.00778153	0.00732407	0.00792302
Ga0073283_11526	320	17	24	17	22	17	25	19	17	28	24	26	24		0.000489681	0.000716528	0.000517463	0.000676269	0.000510271	0.000777888	0.000580853	0.000517985	0.000838009	0.000723682	0.000824888	0.000723683
Ga0073283_11527	235	27	26	29	21	20	21	19	25	21	21	17	17		0.00105903	0.00105701	0.00120202	0.000879019	0.000817456	0.000889771	0.000790949	0.00103727	0.000855839	0.00086226	0.000734434	0.000698021
Ga0073283_11528	316	1	2	1	1	1	2	1	2	1					2.91694e-05	6.04665e-05	3.08243e-05	3.11286e-05	3.03959e-05	6.30187e-05	3.09582e-05	6.17108e-05	3.03077e-05
Ga0073283_11529	609	75	70	84	59	56	60	54	53	55	39	47	51		0.00113516	0.00109813	0.00134351	0.000952976	0.000883228	0.000980981	0.000867439	0.000848548	0.00086494	0.000617923	0.000783524	0.000808053
Ga0073283_11530	292	4	3	2	4	4	4	2	3	3	4	2	3		0.000126267	9.81546e-05	6.67156e-05	0.000134749	0.000131577	0.000136397	6.70054e-05	0.000100174	9.83964e-05	0.000132179	6.95375e-05	9.91347e-05
Ga0073283_11531	456			1								1					2.13607e-05								2.22642e-05
Ga0073283_11532	307	5	4	3	5	5	4	2	2	5	5	3	4		0.000150123	0.000124478	9.51838e-05	0.000160206	0.000156435	0.000129732	6.37315e-05	6.35199e-05	0.000155981	0.000157151	9.92098e-05	0.000125721
Ga0073283_11534	155		2				2									0.000123274				0.000128477
Ga0073283_11537	227			1									1				4.29096e-05									4.25071e-05
Ga0073283_11538	312	6	7	5	3	5	3	5	3	5	4	4	5		0.00017726	0.000214346	0.000156097	9.45831e-05	0.000153928	9.574e-05	0.000156775	9.37529e-05	0.000153482	0.000123706	0.00013016	0.000154633
Ga0073283_11539	258	3	4	6	5	5	6	3	6	4	5	8	4		0.000107181	0.00014812	0.000226523	0.000190633	0.000186145	0.000231557	0.000113753	0.000226751	0.000148484	0.000186998	0.000314805	0.000149599
Ga0073283_11540	765	6	14	14	16	11	12	14	12	18	11	10	13		7.22943e-05	0.000174839	0.000178257	0.000205734	0.000138113	0.000156188	0.000179031	0.000152946	0.000225347	0.000138745	0.000132712	0.000163972
Ga0073283_11541	275	1	1	1	1		1		1		1				3.35183e-05	3.47408e-05	3.54199e-05	3.57696e-05		3.62071e-05		3.54556e-05		3.50876e-05
Ga0073283_11542	290	15	15	8	19	16	22	18	17	17	15	15	19		0.000476769	0.000494157	0.000268703	0.00064447	0.000529937	0.000755356	0.000607208	0.000571569	0.000561425	0.000499091	0.000525128	0.000632183
Ga0073283_11543	376	3	4	4	4	5	7	5	10	5	7	6	6		7.35441e-05	0.000101635	0.000103622	0.000104645	0.000127727	0.000185369	0.00013009	0.000259316	0.000127357	0.000179637	0.000162008	0.000153975
Ga0073283_11544	256	9	12	12	11	12	10	14	14	12	11	12	12		0.000324054	0.00044783	0.000456585	0.000422668	0.000450239	0.000388944	0.000534996	0.00053322	0.000448933	0.00041461	0.000475897	0.000452302
Ga0073283_11545	318	15	11	8	17	15	16	14	16	20	14	12	15		0.000434789	0.000330474	0.000245043	0.000525858	0.000453071	0.000500979	0.000430689	0.000490581	0.000602342	0.000424803	0.000383112	0.000455147
Ga0073283_11546	630	3	3	4	2	5	4	2	1	2	1	1	1		4.3893e-05	4.54939e-05	6.18443e-05	3.12274e-05	7.6231e-05	6.32188e-05	3.10565e-05	1.54767e-05	3.0404e-05	1.5316e-05	1.6115e-05	1.5316e-05
Ga0073283_11547	102	1	1	1							1	1	1		9.03679e-05	9.36638e-05	9.54949e-05							9.4599e-05	9.9534e-05	9.45991e-05
Ga0073283_11548	386	3	5	3		3		1		1	5	4			7.16388e-05	0.000123753	7.57032e-05		7.46511e-05		2.5344e-05		2.48115e-05	0.000124988	0.000105207
Ga0073283_11550	436	2	2					1				1	1		4.22822e-05	4.38244e-05					2.24376e-05				2.32855e-05	2.2131e-05
Ga0073283_11551	335	9	8	8	10	7	11	13	12	10	19	15	20		0.000247635	0.000228148	0.000232608	0.000293631	0.000200704	0.000326945	0.000379631	0.000349264	0.000285888	0.000547262	0.000454588	0.000576066
Ga0073283_11552	428	30	31	25	35	33	33	35	37	35	43	38	39		0.000646088	0.000691974	0.000568953	0.000804399	0.00074058	0.00076771	0.000799994	0.0008429	0.000783186	0.000969419	0.000901388	0.000879241
Ga0073283_11553	152	2			1	1	1	1	1	1		1			0.000121283			6.47148e-05	6.31915e-05	6.55063e-05	6.43605e-05	6.41467e-05	6.30082e-05		6.67926e-05
Ga0073283_11555	426	2	2	1	1	2	2	1	1	1		1			4.32748e-05	4.48531e-05	2.2865e-05	2.30907e-05	4.50944e-05	4.67463e-05	2.29643e-05	2.2888e-05	2.24818e-05		2.38321e-05
Ga0073283_11556	741	1		1											1.24393e-05		1.3145e-05
Ga0073283_1156	499	175	205	185	165	166	196	142	161	193	139	125	156		0.0032326	0.00392487	0.0036112	0.0032526	0.00319529	0.00391095	0.00278388	0.00314589	0.00370423	0.00268782	0.0025432	0.00301655
Ga0073283_1157	492	61	59	66	53	65	63	52	54	56	53	55	51		0.00114282	0.00114567	0.00130665	0.00105964	0.00126897	0.00127498	0.00103395	0.00107015	0.00109009	0.00103944	0.00113493	0.00100021
Ga0073283_1158	427	51	57	43	42	34	38	37	37	36	37	34	36		0.00110092	0.00127532	0.000980891	0.000967539	0.000764809	0.0008861	0.000847689	0.000844874	0.000807449	0.000836105	0.000808394	0.000813508
Ga0073283_1159	123	4	7	11	5	3	5	5	5	5	4	4	4		0.000299757	0.000543707	0.0008711	0.000399864	0.000234271	0.000404755	0.000397674	0.000396354	0.000389319	0.000313792	0.000330162	0.000313792
Ga0073283_1161	259	13	11	11	6	10	8	7	6	7	3	9	6		0.000462656	0.000405756	0.000413688	0.000227876	0.000370853	0.000307551	0.0002644	0.000225876	0.000258844	0.000111766	0.000352789	0.000223531
Ga0073283_11610	60	4	2	3	1	1	2	3	2	1			2		0.000614502	0.000318457	0.000487024	0.000163944	0.000160085	0.000331899	0.000489139	0.00032501	0.000159621			0.000321637
Ga0073283_11611	364	16	11	15	14	11	13	18	13	15	12	14	17		0.000405166	0.000288711	0.000401393	0.000378333	0.000290264	0.000355606	0.000483764	0.000348225	0.000394667	0.000318102	0.00039048	0.000450645
Ga0073283_11613	100	32	33	39	31	32	28	33	27	33	27	33	31		0.00294961	0.00315272	0.00379879	0.00304936	0.00307363	0.00278795	0.00322832	0.00263258	0.00316049	0.00260526	0.00335032	0.00299122
Ga0073283_11614	158	10	13	12	10	14	12	11	11	11	18	11	14		0.000583388	0.000786065	0.000739783	0.000622573	0.000851085	0.000756225	0.00068108	0.000678818	0.00066677	0.00109926	0.000706818	0.000854984
Ga0073283_11615	72	6	2	4	2	4	3	4	2	3	3	3	3		0.000768127	0.000265381	0.000541138	0.00027324	0.000533617	0.000414873	0.000543488	0.000270842	0.000399052	0.000402046	0.00042302	0.000402046
Ga0073283_11616	295				1		1		1		2	1	1					3.33446e-05		3.37524e-05		3.30519e-05		6.54176e-05	3.44152e-05	3.27088e-05
Ga0073283_11617	148	21	16	26	16	22	13	13	17	16	12	9	14		0.00130789	0.00103283	0.00171116	0.00106342	0.00142779	0.000874598	0.000859299	0.00111997	0.00103538	0.000782359	0.00061738	0.000912753
Ga0073283_11618	347	10	6	6	10	10	9	17	17	18	18	17	20		0.000265635	0.000165194	0.000168423	0.000283477	0.000276804	0.00025825	0.000479272	0.00047768	0.000496802	0.00050053	0.000497383	0.000556145
Ga0073283_11619	540	9	13	9	14	13	16	15	17	15	17	15	14		0.000153625	0.000229997	0.000162341	0.000255024	0.000231234	0.000295021	0.000271744	0.000306954	0.000266035	0.000303768	0.000282013	0.000250162
Ga0073283_1162	282	16	19	14	11	16	11	15	12	11	7	7	8		0.00052298	0.00064369	0.00048357	0.000383699	0.00054497	0.000388392	0.000520361	0.000414906	0.000373581	0.000239517	0.000252012	0.000273734
Ga0073283_11620	109	1			1					1					8.45645e-05			9.02445e-05					8.78646e-05
Ga0073283_11622	340	9	7	8	7	6	5	8	4	6	5	3	5		0.000243993	0.000196694	0.000229188	0.000202519	0.000169502	0.000146426	0.000230183	0.000114709	0.00016901	0.000141899	8.95806e-05	0.000141899
Ga0073283_11623	154	5	9	12	7	8	7	8	12	9	10	9	10		0.00029927	0.000558334	0.000758998	0.00044712	0.000498966	0.000452589	0.000508197	0.000759764	0.000559709	0.000626565	0.000593326	0.000626565
Ga0073283_11624	327	26	25	31	15	14	14	9	14	13	8	7	7		0.000732892	0.000730406	0.000923409	0.000451222	0.000411228	0.000426292	0.000269251	0.000417444	0.000380747	0.000236064	0.000217331	0.000206556
Ga0073283_11626	136	2	1	1					1						0.000135552	7.02479e-05	7.16212e-05					7.16934e-05
Ga0073283_11629	146	3	5	2	3	5	1	4	3	4	2	2	2		0.000189401	0.000327182	0.000133431	0.000202123	0.000328942	6.81984e-05	0.000268022	0.000200349	0.00026239	0.000132179	0.000139075	0.00013218
Ga0073283_11630	148				1	1												6.64638e-05	6.48994e-05
Ga0073283_11631	65	1	2	1		1		2				1	1		0.000141808	0.00029396	0.000149854		0.000147771		0.000301009				0.000156192	0.000148448
Ga0073283_11632	461	17	22	19	17	13	15	11	13	13	12	10	11		0.000339909	0.000455925	0.000401451	0.00036274	0.00027086	0.000323979	0.000233429	0.000274954	0.000270074	0.00025117	0.000220227	0.000230239
Ga0073283_11633	341	18	15	9	13	16	14	9	17	15	9	7	16		0.000486556	0.000420251	0.00025708	0.000375004	0.000450679	0.00040879	0.000258197	0.000486085	0.000421286	0.000254668	0.000208409	0.000452744
Ga0073283_11634	373	6	6	2	1	2	3	3	4	2	5	1	2		0.000148271	0.000153679	5.22278e-05	2.63717e-05	5.15019e-05	8.00828e-05	7.8682e-05	0.000104561	5.13525e-05	0.000129344	2.72184e-05	5.17378e-05
Ga0073283_11635	433	43	35	25	34	38	41	46	37	46	40	35	41		0.000915366	0.00077224	0.000562383	0.000772393	0.000842942	0.000942807	0.00103928	0.000833167	0.00101744	0.000891372	0.000820639	0.000913657
Ga0073283_11636	424	38	34	24	36	41	39	40	41	42	37	34	37		0.000826099	0.000766099	0.000551348	0.000835187	0.000928795	0.000915853	0.000922905	0.000942836	0.000948689	0.00084202	0.000814113	0.000842021
Ga0073283_11637	431	33	29	25	29	26	30	31	31	31	29	34	33		0.00070575	0.000642825	0.000564993	0.000661862	0.000579426	0.00069306	0.000703635	0.000701298	0.000688851	0.000649243	0.000800891	0.000738795
Ga0073283_11639	373	14	14	8	12	9	17	13	19	14	11	15	13		0.000345966	0.000358584	0.000208911	0.00031646	0.000231759	0.000453803	0.000340955	0.000496664	0.000359468	0.000284558	0.000408276	0.000336296
Ga0073283_11640	368	19	22	22	29	24	23	26	24	26	25	18	21		0.000475905	0.000571146	0.000582311	0.00077517	0.00062642	0.00062231	0.000691175	0.000635889	0.000676653	0.000655509	0.000496588	0.000550628
Ga0073283_11641	304	64	59	55	44	42	35	40	39	31	41	32	39		0.00194053	0.00185417	0.00176226	0.00142373	0.00132702	0.00114636	0.00128721	0.00125086	0.000976627	0.00130136	0.00106868	0.00123788
Ga0073283_11643	211	14	14	11	16	19	13	9	16	14	8	11	8		0.000611589	0.000633895	0.000507797	0.000745907	0.000864915	0.000613462	0.000417275	0.000739359	0.000635457	0.000365843	0.000529276	0.000365843
Ga0073283_11644	414	20	28	22	16	12	15	11	12	12	10	15	9		0.000445291	0.000646145	0.00051761	0.00038016	0.000278409	0.000360759	0.000259929	0.000282617	0.000277601	0.00023307	0.000367843	0.000209763
Ga0073283_11645	421	9	10	8	9	12	8	4	8	10	5	3	6		0.000197049	0.000226929	0.000185092	0.000210285	0.00027378	0.000189206	9.29481e-05	0.000185279	0.000227488	0.000114597	7.23454e-05	0.000137517
Ga0073283_11646	389	31	36	34	26	27	27	28	30	32	24	25	26		0.000734559	0.000884148	0.000851353	0.000657462	0.000666678	0.0006911	0.00070416	0.000751951	0.000787845	0.000595317	0.000652473	0.000644928
Ga0073283_11647	448	12	15	10	20	18	24	22	23	18	11	17	9		0.000246898	0.000319879	0.000217421	0.000439136	0.000385919	0.000533409	0.000480405	0.000500573	0.0003848	0.00023692	0.00038525	0.000193844
Ga0073283_11648	1178	692	716	540	802	849	797	790	819	846	796	742	768		0.00541471	0.00580684	0.00446507	0.00669694	0.00692252	0.00673659	0.00656061	0.00677886	0.00687806	0.0065201	0.00639485	0.00629076
Ga0073283_11649	182					1				2	1								5.27753e-05				0.000105244	5.3017e-05
Ga0073283_1165	358	6	7	9	5	2	5	5	6	5	4	2	6		0.000154484	0.000186804	0.000244872	0.000137383	5.36598e-05	0.000139064	0.000136631	0.000163413	0.00013376	0.000107811	5.67177e-05	0.000161717
Ga0073283_11650	143								1		1		1									6.81839e-05		6.74762e-05		6.74763e-05
Ga0073283_11651	484	1	1		2	1	1	1	3	1	3	6	3		1.90445e-05	1.97391e-05		4.06473e-05	1.98453e-05	2.05722e-05	2.02124e-05	6.04357e-05	1.97877e-05	5.98085e-05	0.000125857	5.98085e-05
Ga0073283_11652	472	7	5	4	7	7	5	4	8	6	7	8	10		0.000136701	0.000101205	8.25464e-05	0.000145882	0.000142449	0.000105476	8.2905e-05	0.000165259	0.000121745	0.000143101	0.000172076	0.00020443
Ga0073283_11653	274		2		2	2	4	3	3	3	1	1	3			6.97351e-05		7.18003e-05	7.01103e-05	0.000145357	0.000107111	0.000106755	0.00010486	3.52157e-05	3.70528e-05	0.000105647
Ga0073283_11654	115	5	6	8	5	5	5	5	5	6	2	2	5		0.000400762	0.000498454	0.000677598	0.00042768	0.000417613	0.000432911	0.000425339	0.000423926	0.000499682	0.00016781	0.000176565	0.000419526
Ga0073283_11655	1009	5	3	2	1	1	1	1	1	1	1	1			4.56765e-05	2.84055e-05	1.93072e-05	9.74891e-06	9.51943e-06	9.86815e-06	9.69553e-06	9.66333e-06	9.49182e-06	9.56303e-06	1.00619e-05
Ga0073283_1166	128				1	1	2	2	1	3	1	2	1					7.68488e-05	7.50399e-05	0.000155578	0.000152856	7.61742e-05	0.000224467	7.53836e-05	0.000158632	7.53837e-05
Ga0073283_1167	447	10	8	7	13	11	13	11	13	13	8	7	10		0.000206209	0.000170984	0.000152535	0.000286077	0.000236367	0.000289576	0.00024074	0.000283566	0.000278533	0.000172691	0.000158987	0.000215864
Ga0073283_1168	478	20	20	15	17	18	18	16	17	17	19	13	16		0.000385671	0.000399737	0.000305664	0.000349839	0.000361698	0.000374948	0.000327457	0.000346768	0.000340613	0.000383542	0.000276113	0.000322983
Ga0073283_1169	184	7	6	6	3	2	1	3	4	1	5	1	1		0.000350667	0.000311534	0.000317624	0.00016038	0.000104403	5.41139e-05	0.000159502	0.000211963	5.20502e-05	0.000262204	5.51765e-05	5.24408e-05
Ga0073283_11713	104	8	6		8	8	8	7	10	7	2	4	6		0.00070904	0.000551176		0.000756665	0.000738854	0.00076592	0.000658457	0.000937529	0.000644622	0.00018556	0.00039048	0.000556679
Ga0073283_11714	358				1		1	1		1	1		1					2.74767e-05		2.78127e-05	2.73262e-05		2.67521e-05	2.69528e-05		2.69528e-05
Ga0073283_11715	259	25	20	22	14	18	16	20	18	14	13	17	10		0.000889723	0.000737738	0.000827376	0.000531711	0.000667536	0.000615102	0.000755428	0.000677627	0.000517689	0.000484318	0.000666379	0.000372552
Ga0073283_11716	468	21	20	17	12	15	18	12	14	11	14	8	12		0.000413607	0.000408278	0.000353821	0.000252222	0.000307856	0.00038296	0.000250841	0.000291676	0.000225106	0.000288648	0.000173547	0.000247413
Ga0073283_11717	397	34	37	32	24	25	22	22	20	26	14	16	11		0.00078941	0.000890396	0.000785127	0.000594659	0.000604855	0.000551771	0.000542119	0.000491199	0.000627225	0.00034027	0.000409168	0.000267356
Ga0073283_11718	425	25	20	20	17	16	16	15	15	17	18	12	20		0.000542207	0.000449586	0.000458375	0.000393466	0.000361604	0.00037485	0.000345275	0.000344128	0.00038309	0.000408668	0.000286658	0.000454076
Ga0073283_11719	144	8	8	10	6	4	6	5	4	4	5	3	2		0.000512085	0.000530762	0.000676422	0.00040986	0.000266808	0.000414873	0.00033968	0.000270842	0.000266035	0.000335038	0.00021151	0.000134015
Ga0073283_1172	262	2	1	4	8	7	5	6	3	4	6	9	3		7.03628e-05	3.64645e-05	0.00014871	0.000300356	0.000256625	0.000190018	0.000224033	0.000111645	0.000146217	0.000220972	0.000348749	0.000110486
Ga0073283_11721	170	3	2	2	2	3	2	4	3	3	1	3	1		0.000162662	0.000112397	0.000114594	0.000115725	0.000169502	0.000117141	0.000230183	0.000172064	0.00016901	5.67594e-05	0.000179161	5.67595e-05
Ga0073283_11722	407	3	3	2	2	1	2	2	1	2		2	3		6.79425e-05	7.04205e-05	4.78648e-05	4.83373e-05	2.35998e-05	4.89286e-05	4.80727e-05	2.39565e-05	4.70626e-05		4.98893e-05	7.11236e-05
Ga0073283_11723	383	11	5	3	8	6	6	7	4	5	8	5	10		0.000264733	0.000124722	7.62962e-05	0.000205465	0.000150472	0.000155984	0.000178798	0.000101831	0.000125029	0.000201548	0.000132539	0.000251935
Ga0073283_11724	256	11	12	10	11	8	11	12	11	13	9	7	10		0.000396066	0.00044783	0.000380487	0.000422668	0.00030016	0.000427838	0.000458568	0.000418958	0.000486345	0.000339226	0.000277607	0.000376918
Ga0073283_11725	299	12	17	14	17	20	16	23	19	18	12	11	12		0.000369934	0.000543188	0.000456076	0.000559274	0.000642482	0.000532814	0.000752522	0.000619584	0.000576557	0.000387255	0.000373502	0.000387255
Ga0073283_11726	296	1	1	2	3	2	6	4	6	2	3				3.11403e-05	3.2276e-05	6.5814e-05	9.96957e-05	6.48994e-05	0.00020183	0.0001322	0.000197641	6.47111e-05	9.77949e-05
Ga0073283_11727	80								1		1											0.000121879		0.000120614
Ga0073283_11728	503	18	13	17	15	12	19	12	11	11	12	12	13		0.000329852	0.000246915	0.000329201	0.000293339	0.000229148	0.000376108	0.000233387	0.000213227	0.000209443	0.000230197	0.000242206	0.000249381
Ga0073283_11729	86	9	6	5	4	5	6	5	7	4	2	1	3		0.000964625	0.000666538	0.000566307	0.000457518	0.000558436	0.000694672	0.000568767	0.000793629	0.000445453	0.000224398	0.000118052	0.000336597
Ga0073283_11730	567	9	7	3	6	5	8	8	6	8	6	4	3		0.00014631	0.000117947	5.15369e-05	0.000104091	8.47011e-05	0.000140486	0.000138029	0.000103178	0.000135129	0.000102107	7.16224e-05	5.10535e-05
Ga0073283_11731	230	3	4	5	2	3	2	3	5	4	4		3		0.000120229	0.000166151	0.00021175	8.55361e-05	0.000125284	8.65823e-05	0.000127602	0.000211963	0.000166561	0.00016781		0.000125858
Ga0073283_11732	596	5	7	5	2	2	3	3	6	3	6	4	7		7.73282e-05	0.000112208	8.17154e-05	3.30089e-05	3.22319e-05	5.01189e-05	4.92422e-05	9.81574e-05	4.82076e-05	9.71386e-05	6.81374e-05	0.000113328
Ga0073283_11733	122	1	3	2	3	1	1	4	1	1	2	2	1		7.55535e-05	0.000234927	0.00015968	0.000241885	7.87304e-05	8.16144e-05	0.000320747	7.99205e-05	7.8502e-05	0.000158182	0.000166434	7.9091e-05
Ga0073283_11735	77	14	12	20	8	10	9	11	8	13	5	7	11		0.00167591	0.00148889	0.00252999	0.00102199	0.00124742	0.0011638	0.00139754	0.00101302	0.00161694	0.000626565	0.000922952	0.00137844
Ga0073283_11736	124	6	5	7	6	4	4	5	3	4	4	2	4		0.000446009	0.00038523	0.000549866	0.000475967	0.000309842	0.000321192	0.000394467	0.000235894	0.000308943	0.000311261	0.00016375	0.000311262
Ga0073283_11738	320			2													6.0878e-05
Ga0073283_11740	254			1								1	1				3.83483e-05								3.99704e-05	3.79886e-05
Ga0073283_11741	220	1							1				1		4.18978e-05							4.43195e-05				4.38596e-05
Ga0073283_11742	161	9	9	9	8	9	12	6	12	6	12	10	14		0.000515265	0.000534058	0.000544499	0.000488777	0.000536931	0.000742134	0.000364576	0.00072673	0.000356916	0.000719187	0.000630588	0.000839053
Ga0073283_11745	288	4	2	3	4	6	6	7	9	2	2	1	3		0.000128021	6.63452e-05	0.000101463	0.00013662	0.000200106	0.000207437	0.000237776	0.000304697	6.65087e-05	6.70076e-05	3.52516e-05	0.000100512
Ga0073283_11746	128	3	2	2	2	2	1	2	2	2	1		1		0.000216036	0.000149277	0.000152195	0.000153698	0.00015008	7.77888e-05	0.000152856	0.000152348	0.000149644	7.53836e-05		7.53837e-05
Ga0073283_11747	444	55	50	47	46	48	46	51	45	42	45	41	47		0.00114181	0.00107587	0.00103109	0.00101911	0.00103839	0.00103158	0.0011237	0.000988206	0.000905956	0.000977949	0.000937503	0.00102141
Ga0073283_11748	179	4	3	1	3	2	3	3	3	3	3	3	3		0.000205978	0.000160118	5.44161e-05	0.00016486	0.00010732	0.000166876	0.000163957	0.000163413	0.000160512	0.000161717	0.000170153	0.000161717
Ga0073283_11749	334	10	4	9	4	2	2	3	4	2	2	2	2		0.000275974	0.000114416	0.000262468	0.000117804	5.75156e-05	5.96225e-05	8.78694e-05	0.00011677	5.73488e-05	5.7779e-05	6.07933e-05	5.77791e-05
Ga0073283_11751	457	31	25	16	37	36	33	39	32	38	38	42	43		0.000625259	0.000522632	0.000341023	0.000796402	0.000756638	0.000718993	0.000834855	0.000682734	0.000796357	0.000802332	0.00093305	0.000907903
Ga0073283_11752	314	17	23	16	22	22	29	20	27	20	20	18	21		0.000499038	0.000699794	0.00049633	0.000689192	0.000672969	0.000919592	0.000623108	0.000838402	0.000610016	0.000614592	0.000581989	0.000645323
Ga0073283_11753	230	47	45	48	36	36	29	37	40	45	42	39	42		0.00188358	0.0018692	0.0020328	0.00153965	0.00150341	0.00125544	0.00157375	0.0016957	0.00187381	0.00176201	0.00172151	0.00176201
Ga0073283_11754	186	5	8	3	3	4	4	4	2	3	1	1	1		0.000247783	0.000410912	0.000157104	0.000158656	0.000206561	0.000214128	0.000210383	0.000104842	0.000154472	5.18769e-05	5.45832e-05	5.18769e-05
Ga0073283_11755	1161	8	6	5	1	3	1	1	1	1	1	1			6.35144e-05	4.93732e-05	4.19487e-05	8.47256e-06	2.48194e-05	8.57619e-06	8.42618e-06	8.39819e-06	8.24913e-06	8.31102e-06	8.74459e-06
Ga0073283_11756	546									1		1											1.75407e-05		1.85943e-05
Ga0073283_11757	282	7	5	1	4	6	4	2	3	4	4	2	5		0.000228804	0.000169392	3.45407e-05	0.000139527	0.000204364	0.000141234	6.93815e-05	0.000103727	0.000135847	0.000136867	7.20034e-05	0.000171083
Ga0073283_11758	376	23	27	27	24	23	32	26	30	22	19	19	21		0.000563838	0.000686038	0.000699449	0.000627871	0.000587546	0.000847401	0.000676469	0.000777949	0.000560371	0.000487587	0.000513024	0.000538913
Ga0073283_1176	517	68	59	55	58	54	59	53	55	52	51	37	45		0.00121236	0.00109027	0.00103622	0.00110353	0.00100324	0.00113629	0.00100288	0.00103727	0.000963282	0.000951845	0.000726579	0.000839864
Ga0073283_1177	243	17	13	21	13	22	12	15	16	11	19	17	11		0.000644848	0.000511104	0.00084177	0.00052624	0.000869598	0.000491702	0.000603876	0.000641995	0.000433538	0.000754456	0.000710255	0.000436791
Ga0073283_1178	377	5	4	2	7	5	5	4	6	2	4	4	4		0.000122248	0.000101366	5.16736e-05	0.000182643	0.000127389	0.000132055	0.000103796	0.000155177	5.08077e-05	0.000102378	0.000107719	0.000102378
Ga0073283_1181	329	7	7	6	12	14	10	11	7	12	14	10	15		0.000196118	0.00020327	0.000177638	0.000358783	0.000408728	0.000302643	0.000327084	0.000207453	0.000349322	0.0004106	0.000308586	0.000439929
Ga0073283_11810	496										1	1												1.94538e-05	2.04687e-05
Ga0073283_11811	145	22	16	14	8	11	8	5	14	1	13	11	12		0.00139852	0.0010542	0.00094046	0.000542711	0.000728663	0.00054935	0.000337338	0.000941408	6.605e-05	0.000865092	0.000770188	0.000798547
Ga0073283_11812	180	1	2	3	2	2	2	2	1	1	2	4	2		5.12085e-05	0.000106152	0.000162341	0.000109296	0.000106723	0.000110633	0.000108698	5.41683e-05	5.32069e-05	0.000107212	0.000225611	0.000107212
Ga0073283_11814	829		1	1	1	1	1		2	1	1	1				1.15244e-05	1.17497e-05	1.18657e-05	1.15864e-05	1.20108e-05		2.3523e-05	1.15528e-05	1.16394e-05	1.22467e-05
Ga0073283_11817	211				1		1											4.66192e-05		4.71894e-05
Ga0073283_11818	223	2	2	1	4	3	3	2	1	1		1	1		8.26684e-05	8.56835e-05	4.36793e-05	0.000176442	0.000129217	0.00013395	8.7738e-05	4.37233e-05	4.29473e-05		4.55268e-05	4.32695e-05
Ga0073283_11819	72	2		2			1		1						0.000256042		0.000270569			0.000138291		0.000135421
Ga0073283_11821	645	3	5	6	3	7	3	4	5	4	2	4	5		4.28722e-05	7.40598e-05	9.06091e-05	4.57518e-05	0.000104241	4.63115e-05	6.06685e-05	7.55837e-05	5.93938e-05	2.99197e-05	6.29611e-05	7.47993e-05
Ga0073283_11822	150		3	1	1	2	4	1	4	2	2	2	3			0.000191074	6.49365e-05	6.55776e-05	0.000128068	0.000265519	6.52186e-05	0.000260008	0.000127697	0.000128655	0.000135366	0.000192982
Ga0073283_11827	306	3	1												9.03679e-05	3.12213e-05
Ga0073283_11831	99							1			1										9.88161e-05			9.74656e-05
Ga0073283_11832	327	19	18	18	19	18	22	24	21	18	14	21	17		0.000535575	0.000525892	0.000536173	0.000571548	0.000528721	0.000669887	0.000718003	0.000626166	0.000527188	0.000413111	0.000651994	0.000501636
Ga0073283_11833	520	9	8	4	7	6	11	12	7	8	5	5	7		0.000159534	0.00014698	7.49268e-05	0.000132416	0.000110828	0.000210628	0.000225757	0.000131254	0.000147342	9.27798e-05	9.76199e-05	0.000129892
Ga0073283_11834	459								1			1										2.12425e-05			2.21187e-05
Ga0073283_11837	340								1			1										2.86774e-05			2.98602e-05
Ga0073283_11838	742	8	7	7	4	4	2	3	3	2	2	2	3		9.93803e-05	9.01293e-05	9.18913e-05	5.30277e-05	5.17795e-05	2.68382e-05	3.95531e-05	3.94217e-05	2.58147e-05	2.60084e-05	2.73652e-05	3.90126e-05
Ga0073283_1184	360	11	10	8	19	19	17	18	18	13	17	10	15		0.000281647	0.000265381	0.000216455	0.000519156	0.000506936	0.00047019	0.000489139	0.000487515	0.000345845	0.000455652	0.000282013	0.000402046
Ga0073283_11840	252									3		1											0.000114015		4.02876e-05
Ga0073283_11842	156				1			1	1		1	1						6.30554e-05			6.27102e-05	6.25019e-05		6.18532e-05	6.508e-05
Ga0073283_11843	95	1	1	1	1	1	1	1	1	1	1	1	1		9.70266e-05	0.000100565	0.000102531	0.000103544	0.000101106	0.00010481	0.000102977	0.000102635	0.000100813	0.000101569	0.000106868	0.00010157
Ga0073283_1185	477	14	10	14	13	16	12	14	12	11	9	8	8		0.000270535	0.000200287	0.000285884	0.000268085	0.000322184	0.00025049	0.000287126	0.000245291	0.000220859	0.000182058	0.000170272	0.00016183
Ga0073283_1186	113	2	4	3	5	9	5	3	3	7	4	5	3		0.000163142	0.000338184	0.000258597	0.00043525	0.000765008	0.000440574	0.00025972	0.000258858	0.000593281	0.000341561	0.000449224	0.000256171
Ga0073283_1187	251	1	2	1	2	4		3	1	1	1		1		3.67232e-05	7.61252e-05	3.88067e-05	7.83796e-05	0.000153069		0.000116926	3.88458e-05	3.81564e-05	3.84426e-05		3.84427e-05
Ga0073283_1188	187	11	10	14	12	14	9	12	14	9	7	6	12		0.000542207	0.000510894	0.000729234	0.000631229	0.000719099	0.000479212	0.000627773	0.000729969	0.000460937	0.000361196	0.000325748	0.000619194
Ga0073283_1189	279	3	3	6	4	5	7	5	9	7	10	6	7		9.91132e-05	0.000102728	0.000209473	0.000141027	0.000172134	0.000249816	0.000175319	0.000314526	0.000240289	0.000345846	0.000218333	0.000242092
Ga0073283_1191	80				1			1										0.000122958			0.000122285
Ga0073283_11910	526	10	9	8	9	10	8	9	9	8	7	9	8		0.000175238	0.000163467	0.000148144	0.000168308	0.000182607	0.000151437	0.000167386	0.00016683	0.000145662	0.00012841	0.000173712	0.000146754
Ga0073283_11911	310	8	4	10	5	3	6	4	6	8	4	4	5		0.000237872	0.000123274	0.000314209	0.000158656	9.29526e-05	0.000192715	0.00012623	0.000188715	0.000247155	0.000124504	0.000131	0.000155631
Ga0073283_11912	233	3	1												0.000118681	4.1003e-05
Ga0073283_11913	434	3	4	2	1	3	1	1	1						6.37156e-05	8.80526e-05	4.4887e-05	2.26651e-05	6.63947e-05	2.29423e-05	2.2541e-05	2.24661e-05
Ga0073283_11914	326	15	23	15	14	14	13	11	11	13	13	9	14		0.000424119	0.000674035	0.000448181	0.000422433	0.000412489	0.000397057	0.000330094	0.000328998	0.000381915	0.00038478	0.000280283	0.000414379
Ga0073283_11915	272	13	7	7	8	10	5	6	6	6	5	7	6		0.000440544	0.000245868	0.000250674	0.000289313	0.000353129	0.000183032	0.000215797	0.00021508	0.000211263	0.000177373	0.000261277	0.000212848
Ga0073283_11916	343	11	18	10	12	14	6	10	8	6	5	11	5		0.000295606	0.000501361	0.000283979	0.000344139	0.000392045	0.000174174	0.000285213	0.000227412	0.000167532	0.000140657	0.00032559	0.000140658
Ga0073283_11917	267	1	1	1		1									3.45226e-05	3.57817e-05	3.64812e-05		3.59742e-05
Ga0073283_11918	196	13	16	11	11	12	7	11	11	16	13	12	15		0.000611367	0.000779895	0.000546659	0.000552057	0.000588068	0.000355606	0.000549034	0.000547211	0.000781816	0.000639991	0.00062158	0.000738452
Ga0073283_11919	280	18	14	11	18	14	16	15	14	15	20	16	18		0.000592555	0.000477685	0.000382662	0.000632356	0.000480255	0.000568969	0.000524078	0.000487515	0.000513067	0.000689221	0.000580141	0.0006203
Ga0073283_11920	298	17	25	31	19	20	28	25	27	26	16	20	17		0.000525832	0.000801486	0.00101327	0.000627169	0.000644638	0.000935553	0.000820704	0.000883416	0.000835599	0.000518072	0.000681374	0.000550452
Ga0073283_11921	319	1	1	1	2	1	4	1	1	2	1	1	1		2.88951e-05	2.99489e-05	3.05344e-05	6.16718e-05	3.011e-05	0.000124852	3.06671e-05	3.05652e-05	6.00454e-05	3.0248e-05	3.18259e-05	3.0248e-05
Ga0073283_11922	499	9	7	8	6	7	3	4	1	8	3	1	1		0.000166248	0.00013402	0.00015616	0.000118276	0.000134741	5.98615e-05	7.84192e-05	1.95397e-05	0.000153543	5.80106e-05	2.03456e-05	1.93369e-05
Ga0073283_11923	132				1	1	1		2		6	2	2					7.452e-05	7.27659e-05	7.54315e-05		0.000147732		0.000438595	0.000153825	0.000146199
Ga0073283_11924	306	4	3	2	6	5	3	6	5	4	6	5	4		0.000120491	9.36638e-05	6.36633e-05	0.000192875	0.000156946	9.76173e-05	0.000191819	0.000159319	0.000125193	0.000189198	0.00016589	0.000126132
Ga0073283_11925	331	1				1			1		1	1	4		2.78475e-05				2.90184e-05			2.94571e-05		2.91514e-05	3.06721e-05	0.000116606
Ga0073283_11926	257	1							1		1		1		3.58659e-05							3.79389e-05		3.75451e-05		3.75452e-05
Ga0073283_11928	402	57	57	72	42	40	42	42	37	33	39	36	32		0.00130696	0.00135463	0.00174456	0.00102771	0.000955732	0.00104028	0.00102208	0.000897416	0.000786192	0.000936107	0.000909177	0.000768088
Ga0073283_11929	1060		1		1	1	1			1						9.01293e-06		9.27985e-06	9.06142e-06	9.39336e-06			9.03514e-06
Ga0073283_1193	433	3	3	2	1	1	2						1		6.38628e-05	6.6192e-05	4.49907e-05	2.27174e-05	2.21827e-05	4.59906e-05						2.22843e-05
Ga0073283_11932	267	1										1			3.45226e-05										3.80242e-05
Ga0073283_11933	378	4	3	1	8	6	12	9	7	6	8	7	5		9.754e-05	7.58231e-05	2.57685e-05	0.000208183	0.000152462	0.000316094	0.000232924	0.000180561	0.00015202	0.000204214	0.000188009	0.000127634
Ga0073283_11934	397	12	18	13	11	17	14	11	16	16	10	9	11		0.000278615	0.000433166	0.000318958	0.000272552	0.000411302	0.000351127	0.00027106	0.000392959	0.000385985	0.00024305	0.000230157	0.000267356
Ga0073283_11935	167	4	3	1	4	2	3	4	3	5	4	4	3		0.000220779	0.000171624	5.83262e-05	0.000235608	0.000115031	0.000178868	0.000234318	0.000175155	0.000286744	0.000231116	0.000243173	0.000173337
Ga0073283_11936	182	5	6	7	6	6	8	4	7	5	5	4	5		0.000253229	0.000314957	0.000374634	0.000324285	0.000316652	0.000437669	0.000215006	0.000375012	0.000263111	0.000265085	0.000223131	0.000265085
Ga0073283_11937	337	2	2	3	1	2	2	3	2	2	3	3	2		5.47034e-05	5.66986e-05	8.67105e-05	2.91889e-05	5.70036e-05	5.90918e-05	8.70871e-05	5.78653e-05	5.68383e-05	8.5897e-05	9.03781e-05	5.72647e-05
Ga0073283_11939	318	2	1		4	2	1	2	1	3	1		1		5.79719e-05	3.00431e-05		0.000123731	6.04095e-05	3.13112e-05	6.1527e-05	3.06613e-05	9.03514e-05	3.03431e-05		3.03431e-05
Ga0073283_1194	392	19	21	19	15	12	15	12	12	12	10	10	12		0.000446768	0.000511806	0.000472115	0.000376402	0.000294034	0.000381006	0.000299473	0.000298479	0.000293181	0.00024615	0.000258992	0.000295381
Ga0073283_11940	251	9	9	10	17	12	12	11	13	11	7	11	11		0.000330509	0.000342563	0.000388067	0.000666227	0.000459208	0.00047603	0.000428728	0.000504996	0.00041972	0.000269098	0.000444929	0.000422869
Ga0073283_11941	241	9	13	6	9	6	8	8	8	9	9	8	8		0.000344223	0.000515345	0.000242502	0.000367344	0.000239131	0.000330522	0.00032474	0.000323661	0.000357656	0.00036034	0.000337012	0.000320302
Ga0073283_11942	215	2	3	4	2	1	3	1	2	2		2	3		8.57444e-05	0.000133308	0.000181218	9.15037e-05	4.46749e-05	0.000138934	4.55013e-05	9.07005e-05	8.90907e-05		9.44416e-05	0.000134639
Ga0073283_11943	265	104	85	108	73	83	60	77	81	98	84	71	72		0.00361744	0.0030644	0.0039697	0.00270972	0.00300839	0.00225441	0.00284255	0.00298028	0.00354177	0.00305858	0.0027201	0.00262164
Ga0073283_11944	585	91	71	86	78	80	79	73	77	80	91	68	72		0.00143384	0.00115951	0.00143193	0.00131155	0.00131352	0.00134462	0.00122076	0.00128337	0.00130971	0.00150097	0.00118012	0.00118758
Ga0073283_11945	333	15	21	26	27	17	19	24	18	22	20	17	15		0.000415204	0.000602486	0.000760518	0.000797566	0.000490351	0.000568115	0.000705066	0.000527043	0.000632731	0.000579525	0.000518294	0.000434644
Ga0073283_11947	73	11	7	6	6	9	7	5	4	3	2	4	2		0.00138894	0.000916109	0.000800587	0.000808491	0.00118419	0.000954777	0.000670054	0.000534263	0.000393585	0.000264359	0.0005563	0.000264359
Ga0073283_1195	254	9	7	5	5	9	8	6	7	7	6	5	4		0.000326605	0.000263291	0.000191742	0.000193635	0.000340338	0.000313605	0.00023109	0.000268709	0.00026394	0.000227931	0.000199852	0.000151954
Ga0073283_1196	130	4	3	1	4	3	3	2	5	2	5	2	3		0.000283616	0.00022047	7.49268e-05	0.000302666	0.000221656	0.000229776	0.000150504	0.000375012	0.000147342	0.000371119	0.000156192	0.000222672
Ga0073283_1197	434	14	13	9	15	19	17	16	15	17	10	11	14		0.00029734	0.000286171	0.000201991	0.000339976	0.0004205	0.000390019	0.000360656	0.000336992	0.000375146	0.000222329	0.000257321	0.000311262
Ga0073283_1199	325	8	8	5	11	7	11	9	13	12	8	11	9		0.000226893	0.000235168	0.000149854	0.000332933	0.000206879	0.000337005	0.000270908	0.000390012	0.000353621	0.000237516	0.000343622	0.000267206
Ga0073283_12010	227	2	1	1	10	11	14	14	13	16	12	8	14		8.12117e-05	4.20868e-05	4.29096e-05	0.000433332	0.000465446	0.000614086	0.000603344	0.000558387	0.000675048	0.000510084	0.000357796	0.000595099
Ga0073283_12011	932	82	89	72	86	86	89	69	63	73	46	60	46		0.000810984	0.000912318	0.000752483	0.000907673	0.000886308	0.000950826	0.000724262	0.000659087	0.000750149	0.000476243	0.000653593	0.000476244
Ga0073283_12013	193	22	22	22	25	28	28	28	24	24	33	26	23		0.0010507	0.00108902	0.00111031	0.00127418	0.00139349	0.00144453	0.00141926	0.00121247	0.00119095	0.00164985	0.00136769	0.00114989
Ga0073283_12014	263	15	17	13	13	16	15	10	15	12	10	9	9		0.000525714	0.00061754	0.000481468	0.000486222	0.000584341	0.000567888	0.000371969	0.000556101	0.000436985	0.000366886	0.000347423	0.000330198
Ga0073283_12015	91				1		1	2	2	2	2	1	2					0.000108095		0.000109417	0.000215006	0.000214292	0.000210489	0.000212068	0.000111566	0.000212068
Ga0073283_12016	235	8	11	7	9	9	13	14	12	8	5	8	8		0.000313788	0.000447195	0.000290142	0.000376723	0.000367855	0.000550811	0.000582804	0.000497888	0.000326034	0.0002053	0.000345616	0.00032848
Ga0073283_12017	301	1	7	3	3	2	5	4	2	4	3	1	2		3.0623e-05	0.000222179	9.70812e-05	9.80397e-05	6.38213e-05	0.000165398	0.000130004	6.4786e-05	0.000127272	9.61704e-05	3.37291e-05	6.41137e-05
Ga0073283_12018	359	49	51	31	33	39	30	29	31	36	29	33	33		0.0012581	0.00135721	0.0008411	0.000904204	0.00104345	0.000832058	0.000790253	0.000841948	0.000960392	0.000779454	0.000933236	0.000886965
Ga0073283_12019	429	33	38	42	36	33	40	40	36	37	36	39	44		0.00070904	0.000846249	0.000953613	0.000825453	0.000738854	0.000928388	0.000912148	0.000818207	0.00082601	0.000809715	0.000922952	0.000989652
Ga0073283_1202	566	3	5	4	14	13	15	13	13	24	1	3	2		4.88561e-05	8.43967e-05	6.88373e-05	0.000243309	0.000220612	0.000263877	0.000224693	0.000223947	0.000406102	1.70479e-05	5.38117e-05	3.40958e-05
Ga0073283_12020	232	2	4	1	2	1	1	1	1	1			1		7.94614e-05	0.000164719	4.19848e-05	8.47987e-05	4.14013e-05	4.29179e-05	4.21672e-05	4.20272e-05	4.12812e-05			4.1591e-05
Ga0073283_12021	455	19	18	20	16	14	17	8	14	10	10	13	11		0.000384908	0.000377949	0.000428153	0.000345904	0.000295542	0.000372018	0.000172005	0.000300009	0.000210489	0.000212068	0.000290071	0.000233275
Ga0073283_12022	370	8	4	2	6	7	6	5	7	7	3	2	2		0.000199298	0.000103283	5.26512e-05	0.000159513	0.000181718	0.000161464	0.0001322	0.000184465	0.000181191	7.82359e-05	5.48782e-05	5.21573e-05
Ga0073283_12024	450	16	10	6	14	14	18	10	17	13	13	11	12		0.000327734	0.000212305	0.000129873	0.000306029	0.000298825	0.000398278	0.000217395	0.000368345	0.000276676	0.000278752	0.000248172	0.00025731
Ga0073283_12025	318	1			1	2	1	1		1	1	2			2.89859e-05			3.09328e-05	6.04095e-05	3.13112e-05	3.07635e-05		3.01171e-05	3.03431e-05	6.3852e-05
Ga0073283_12026	466	5	5	7	6	9	5	6	5	10	5	4	7		9.89005e-05	0.000102508	0.000146316	0.000126652	0.000185506	0.000106834	0.000125959	0.000104617	0.00020552	0.000103531	8.71457e-05	0.000144944
Ga0073283_12027	489	24	27	21	28	25	22	24	24	25	30	24	28		0.000452394	0.000527505	0.000418303	0.000563244	0.000491059	0.000447961	0.000480137	0.000478542	0.000489634	0.000591969	0.000498281	0.000552505
Ga0073283_12028	690	23	15	19	15	15	16	14	15	13	9	11	9		0.000307251	0.000207689	0.000268216	0.00021384	0.000208807	0.000230886	0.000198491	0.000211963	0.000180441	0.000125858	0.000161851	0.000125858
Ga0073283_1203	204	1	3	5	7	7	8	8	4	11	2	1	1		4.5184e-05	0.000140496	0.000238737	0.000337532	0.000329587	0.000390469	0.000383639	0.000191182	0.00051642	9.4599e-05	4.9767e-05	4.72995e-05
Ga0073283_12030	311	13	16	11	19	15	18	14	13	11	12	17	13		0.000385299	0.000491509	0.000344518	0.000600953	0.000463269	0.000576287	0.000440383	0.000407569	0.000338745	0.000372312	0.000554958	0.000403339
Ga0073283_12031	144	6	9	8	8	7	7	11	7	7	6	7	9		0.000384064	0.000597107	0.000541138	0.00054648	0.000466915	0.000484019	0.000747296	0.000473973	0.000465561	0.000402046	0.000493523	0.000603069
Ga0073283_12032	389	5	2	1	1	2	2	1							0.000118477	4.91193e-05	2.50398e-05	2.5287e-05	4.93836e-05	5.11926e-05	2.51486e-05
Ga0073283_12033	351	16	17	10	12	12	13	7	12	8	9	9	10		0.000420172	0.000462715	0.000277506	0.000336296	0.00032838	0.000368776	0.000195098	0.000333344	0.000218285	0.000247413	0.00026032	0.000274903
Ga0073283_12034	335	22	20	19	16	17	17	13	17	17	18	16	12		0.00060533	0.000570371	0.000552445	0.00046981	0.000487423	0.000505279	0.000379631	0.000494791	0.000486009	0.000518459	0.000484894	0.00034564
Ga0073283_12035	131	4	3	3	3	2	1	2	3	3	3	1	1		0.000281451	0.000218787	0.000223064	0.000225267	0.000146643	7.60073e-05	0.000149356	0.000223289	0.000219326	0.000220972	7.74998e-05	7.36573e-05
Ga0073283_12036	275	7	7	6	4	3	4	5	3	3	3	2	2		0.000234628	0.000243185	0.00021252	0.000143078	0.000104783	0.000144829	0.000177869	0.000106367	0.000104479	0.000105263	7.38362e-05	7.01753e-05
Ga0073283_12037	573	138	127	129	128	140	154	148	136	127	135	141	120		0.00221993	0.00211749	0.00219288	0.00219737	0.0023468	0.00267604	0.00252679	0.00231421	0.00212271	0.00227335	0.00249825	0.00202076
Ga0073283_12038	92	24	27	37	18	23	28	22	23	21	31	24	27		0.00240457	0.00280381	0.00391737	0.00192456	0.00240128	0.00303038	0.00233936	0.00243758	0.00218611	0.00325133	0.00264847	0.0028318
Ga0073283_12039	192	12	11	13	9	11	8	8	11	11	15	10	13		0.000576095	0.000547348	0.000659511	0.000461093	0.000550292	0.000414873	0.000407616	0.000558611	0.000548696	0.000753836	0.000528775	0.000653325
Ga0073283_1204	104	4	1	1	5	6	4	5	5	6	1	1	1		0.00035452	9.18626e-05	9.36584e-05	0.000472916	0.000554141	0.00038296	0.000470326	0.000468764	0.000552533	9.27798e-05	9.76199e-05	9.27799e-05
Ga0073283_12040	126	19	16	16	15	10	9	9	10	11	22	21	11		0.00138994	0.00121317	0.00123689	0.00117103	0.00076231	0.000711212	0.000698771	0.000773833	0.000836109	0.00168476	0.00169208	0.000842382
Ga0073283_12041	425	66	69	80	37	46	50	37	41	33	54	57	48		0.00143143	0.00155107	0.0018335	0.000856367	0.00103961	0.00117141	0.000851678	0.000940617	0.000743645	0.001226	0.00136163	0.00108978
Ga0073283_12042	491	95	93	91	52	38	57	37	40	29	57	62	47		0.00178343	0.00180956	0.00180526	0.00104176	0.000743369	0.0011559	0.000737196	0.000794322	0.000565662	0.00112016	0.00128198	0.000923642
Ga0073283_1206	640	2			6	4	4	6	6	6	1		2		2.88048e-05			9.22186e-05	6.00319e-05	6.2231e-05	9.17137e-05	9.14091e-05	8.97867e-05	1.50767e-05		3.01535e-05
Ga0073283_1207	352	1	2		8	5	9	9	8	8	5	4	6		2.61862e-05	5.42824e-05		0.00022356	0.000136436	0.000254581	0.000250128	0.000221598	0.000217665	0.000137061	0.000115369	0.000164473
Ga0073283_1208	107	4	4	4	9	10	5	10	5	9	3	3	2		0.00034458	0.000357148	0.00036413	0.000827381	0.000897673	0.000465279	0.000914279	0.000455622	0.000805563	0.000270535	0.000284649	0.000180357
Ga0073283_1209	468	3	3	1	6	8	7	7	10	9	8	7	6		5.90867e-05	6.12417e-05	2.0813e-05	0.000126111	0.00016419	0.000148929	0.000146324	0.00020834	0.000184178	0.000164942	0.000151853	0.000123707
Ga0073283_12110	372	5	7	6	5	5	7	6	5	6	4	4	6		0.000123891	0.000179774	0.000157104	0.000132213	0.000129101	0.000187362	0.000157787	0.000131052	0.000154472	0.000103754	0.000109166	0.000155631
Ga0073283_12111	208	20	15	26	17	18	20	23	29	21	28	28	30		0.000886301	0.000688969	0.00121756	0.000803957	0.000831211	0.0009574	0.00108175	0.00135942	0.000966933	0.00129892	0.00136668	0.0013917
Ga0073283_12113	497	1	3	2	1	1	5	1	4	1	2	4	1		1.85463e-05	5.76683e-05	3.91971e-05	1.9792e-05	1.93262e-05	0.000100171	1.96837e-05	7.84732e-05	1.92701e-05	3.88294e-05	8.171e-05	1.94147e-05
Ga0073283_12114	260	8	8	4	8	6	7	11	8	7	7	6	7		0.000283616	0.00029396	0.000149854	0.000302666	0.000221656	0.000268072	0.000413887	0.000300009	0.000257849	0.000259783	0.000234288	0.000259784
Ga0073283_12115	1495	62	60	50	61	60	56	58	65	58	41	34	42		0.000382265	0.000383426	0.000325768	0.000401361	0.000385489	0.00037297	0.000379533	0.000423926	0.000371559	0.000264624	0.000230892	0.000271079
Ga0073283_12116	375	2	2		1	2	5	1		3	2				4.91601e-05	5.09531e-05		2.62311e-05	5.12272e-05	0.000132759	2.60874e-05		7.6618e-05	5.14619e-05
Ga0073283_12117	646	22	24	22	22	26	26	23	22	15	20	17	20		0.00031391	0.000354937	0.000331719	0.000334994	0.000386583	0.000400745	0.000348304	0.000332054	0.000222382	0.000298734	0.00026717	0.000298734
Ga0073283_12118	324	12	5	13	13	11	10	13	14	10	12	10	13		0.00034139	0.000147434	0.000390822	0.00039468	0.000326099	0.000307314	0.000392519	0.000421309	0.000295594	0.000357374	0.000313348	0.000387156
Ga0073283_1212	449	59	57	81	58	46	53	47	49	44	43	47	41		0.00121121	0.00121283	0.00175719	0.00127066	0.000984042	0.00117532	0.00102403	0.00106406	0.000938527	0.000924078	0.00106273	0.000881099
Ga0073283_12120	384	7	4	1	5	7	6	6	5	3	5	6	2		0.000168028	9.95178e-05	2.53658e-05	0.000128081	0.000175093	0.000155578	0.000152856	0.000126957	7.48222e-05	0.000125639	0.000158632	5.02558e-05
Ga0073283_12124	54	1			1			1							0.000170695			0.00018216			0.000181163
Ga0073283_12125	136		1							1			1			7.02479e-05							7.04209e-05			7.09493e-05
Ga0073283_12129	331	16	15	17	16	18	22	22	22	25	38	31	36		0.00044556	0.000432948	0.000500266	0.000475487	0.000522332	0.000661792	0.000650216	0.000648056	0.000723357	0.00110775	0.000950836	0.00104945
Ga0073283_1213	138	3	3	2	4	8	4	4	4	7	7	5	3		0.000200381	0.000207689	0.000141166	0.00028512	0.000556818	0.000288608	0.000283559	0.000282617	0.000485802	0.000489447	0.000367843	0.000209763
Ga0073283_12130	477	6	5	7	4	4	5	7	7	5	6	5	7		0.000115944	0.000100144	0.000142942	8.24876e-05	8.0546e-05	0.000104371	0.000143563	0.000143086	0.00010039	0.000121372	0.00010642	0.000141601
Ga0073283_12131	222	7	4	7	4	3	5	3	3		3	1			0.000290643	0.000172139	0.000307132	0.000177237	0.000129799	0.000224256	0.0001322	0.000131761		0.000130393	4.57319e-05
Ga0073283_12132	673				1	1					1							1.46161e-05	1.42721e-05					1.43374e-05
Ga0073283_12133	151	2	2		2	1	2	1	2	2	1	1	2		0.000122086	0.000126539		0.000130287	6.361e-05	0.00013188	6.47867e-05	0.000129143	0.000126851	6.39013e-05	6.72349e-05	0.000127803
Ga0073283_12134	104	1			1		1	2	1	1					8.86301e-05			9.45831e-05		9.574e-05	0.000188131	9.37529e-05	9.20889e-05
Ga0073283_12135	358					1	1	1	2				1						2.68299e-05	2.78127e-05	2.73262e-05	5.4471e-05				2.69528e-05
Ga0073283_1214	138	7	5		11	6	8	5	6	5	6	7	5		0.000467556	0.000346149		0.00078408	0.000417613	0.000577215	0.000354449	0.000423926	0.000347002	0.000419526	0.000514981	0.000349605
Ga0073283_1216	438	42	39	24	35	44	29	29	34	33	43	32	42		0.000883872	0.000850673	0.000533725	0.000786033	0.000964896	0.000659251	0.000647719	0.000756873	0.000721573	0.000947286	0.000741733	0.000925257
Ga0073283_1217	172	7	5	6	1	1			2						0.000375132	0.000277724	0.000339784	5.71898e-05	5.58436e-05			0.000113376
Ga0073283_1218	417	19	26	16	27	24	19	18	20	24	23	20	19		0.000419983	0.000595675	0.000373735	0.000636905	0.000552812	0.000453675	0.000422279	0.00046764	0.000551208	0.000532204	0.000486929	0.000439648
Ga0073283_1219	418	7	11	6	7	5	4	3	5	2					0.00015436	0.000251413	0.000139815	0.000164729	0.000114894	9.52819e-05	7.02114e-05	0.00011663	4.58241e-05
Ga0073283_1221	270	10	8	11	14	16	18	12	12	13	13	13	21		0.00034139	0.000283073	0.000396834	0.000510048	0.000569191	0.000663797	0.000434791	0.000433347	0.000461127	0.000464586	0.000488823	0.000750486
Ga0073283_12210	736	7	7	9	2	5	6	3	2	5	4	1	1		8.76667e-05	9.08641e-05	0.000119109	2.673e-05	6.52521e-05	8.11709e-05	3.98755e-05	2.64954e-05	6.50628e-05	5.24408e-05	1.37941e-05	1.31102e-05
Ga0073283_12211	266	1			1		1					1			3.46524e-05			3.69799e-05		3.74322e-05					3.81672e-05
Ga0073283_12212	766	2	1	2	2	2			1	1		1	1		2.40666e-05	1.24722e-05	2.54321e-05	2.56831e-05	2.50786e-05			1.27289e-05	1.25029e-05		1.32539e-05	1.25967e-05
Ga0073283_12213	235	2	2	2	4	4	3	5	2	4	2	1	1		7.8447e-05	8.13082e-05	8.28977e-05	0.000167432	0.000163491	0.00012711	0.000208144	8.29813e-05	0.000163017	8.212e-05	4.3202e-05	4.106e-05
Ga0073283_12214	95	1	2	1	2	2	1	2	2	2	1	2	2		9.70266e-05	0.000201131	0.000102531	0.000207087	0.000202213	0.00010481	0.000205953	0.000205269	0.000201626	0.000101569	0.000213736	0.000203139
Ga0073283_12215	314	7	13	13	7	5	5	11	12	3	7	6	4		0.000205486	0.000395536	0.000403268	0.000219288	0.000152948	0.00015855	0.000342709	0.000372623	9.15023e-05	0.000215107	0.000193996	0.000122919
Ga0073283_12216	410	3	5	4	3	4	2	3	3	1					6.74453e-05	0.000116509	9.5029e-05	7.19755e-05	9.37083e-05	4.85705e-05	7.15814e-05	7.13437e-05	2.33591e-05
Ga0073283_12217	148	2	3	3	3	1	4	3	3	3	2	3	2		0.000124561	0.000193656	0.000197442	0.000199391	6.48994e-05	0.000269107	0.0001983	0.000197641	0.000194133	0.000130393	0.000205793	0.000130393
Ga0073283_12218	258	5	5	6	3	3	3	2	3	1	2				0.000178634	0.000185149	0.000226523	0.00011438	0.000111687	0.000115779	7.58356e-05	0.000113376	3.71211e-05	7.47992e-05
Ga0073283_12219	615	9	6	6	7	11	10	6	7	8	7	10	9		0.000134891	9.32069e-05	9.5029e-05	0.000111962	0.000171799	0.000161902	9.54418e-05	0.000110979	0.000124582	0.000109827	0.000165081	0.000141206
Ga0073283_1222	874	328	349	269	361	380	329	343	323	394	425	355	406		0.00345921	0.00381493	0.00299793	0.00406296	0.00417613	0.0037481	0.00383924	0.00360337	0.00431743	0.00469207	0.00412372	0.00448231
Ga0073283_12221	437	9	12	9	9	5	6	7	8	7	3	2	2		0.000189835	0.000262344	0.000200605	0.000202585	0.000109898	0.000136709	0.000156704	0.000178495	0.000153411	6.62409e-05	4.64644e-05	4.41607e-05
Ga0073283_12222	666	31	29	37	26	28	31	28	26	28	25	20	33		0.000429044	0.000416002	0.000541138	0.000384013	0.000403818	0.000463462	0.000411288	0.000380642	0.000402647	0.000362203	0.000304879	0.000478109
Ga0073283_12223	96	7	8	8	6	5	4	4	6	5	6	8	7		0.000672111	0.000796142	0.000811706	0.00061479	0.000500266	0.000414873	0.000407616	0.000609394	0.000498815	0.000603069	0.000846039	0.000703581
Ga0073283_12224	481	60	69	50	59	60	56	55	59	59	60	53	62		0.0011498	0.00137049	0.00101252	0.00120657	0.00119814	0.00115923	0.00111861	0.00119598	0.00117476	0.00120363	0.00111867	0.00124375
Ga0073283_12225	482	49	37	45	35	36	38	40	34	43	27	32	28		0.000937051	0.000733376	0.000909381	0.000714279	0.000717394	0.000784989	0.00081185	0.000687781	0.000854402	0.00054051	0.000674023	0.000560529
Ga0073283_12226	205	5	3	4	3	5	4	3	3	3	5	3	3		0.000224818	0.00013981	0.000190058	0.000143951	0.000234271	0.000194282	0.000143163	0.000142687	0.000140155	0.000235344	0.000148573	0.000141206
Ga0073283_12227	110	1	3	1	3	3	4	4	5	4	6	3	5		8.37957e-05	0.000260556	8.85498e-05	0.000268272	0.000261957	0.000362071	0.000355738	0.000443195	0.000348263	0.000526314	0.000276886	0.000438596
Ga0073283_12228	838	38	34	38	37	40	46	46	43	43	35	39	39		0.000417979	0.000387621	0.000441692	0.000434315	0.000458478	0.000546564	0.000537003	0.000500314	0.000491434	0.000403005	0.00047249	0.000449063
Ga0073283_12229	454									1			1										2.10953e-05			2.12535e-05
Ga0073283_1223	513	78	78	84	75	72	77	83	74	79	56	67	67		0.0014015	0.00145261	0.00159493	0.00143811	0.00134808	0.00149451	0.00158279	0.00140648	0.00147486	0.00105331	0.00132596	0.00126021
Ga0073283_12231	451	4	4	3	5	6	5	2	8	3	6	4	6		8.17519e-05	8.47336e-05	6.47925e-05	0.000109054	0.000127784	0.000110388	4.33827e-05	0.000172954	6.37067e-05	0.000128369	9.00441e-05	0.00012837
Ga0073283_12233	81	5	4	4	3	1	1	1				3	1		0.000568983	0.000471788	0.000481011	0.00036432	0.000118582	0.000122925	0.000120775				0.000376018	0.000119125
Ga0073283_12234	381	7	6	4	5	6	5	4	7	5	8	3	5		0.000169351	0.000150452	0.000102262	0.00012909	0.000151261	0.000130669	0.000102706	0.000179139	0.000125686	0.000202606	7.99407e-05	0.000126629
Ga0073283_12235	165	2	2	1	1	1	2			1			3		0.000111728	0.000115803	5.90332e-05	5.9616e-05	5.82128e-05	0.00012069			5.80439e-05			0.000175438
Ga0073283_12236	129	17	20	20	20	21	23	22	17	21	24	26	25		0.00121471	0.0014812	0.00151015	0.00152506	0.00156362	0.00177527	0.00166838	0.00128492	0.00155909	0.00179518	0.00204623	0.00186998
Ga0073283_1224	101	7	8	7	7	4	5	7	5	5	6	5	8		0.000638838	0.000756729	0.000675083	0.000681748	0.0003804	0.000492919	0.000678015	0.000482688	0.000474121	0.000573214	0.000502598	0.000764286
Ga0073283_1225	468	28	35	25	31	36	28	31	34	38	49	34	40		0.000551476	0.000714487	0.000520325	0.000651573	0.000738854	0.000595716	0.000648005	0.000708355	0.00077764	0.00101027	0.000737573	0.00082471
Ga0073283_1227	153	31	32	34	26	25	26	26	28	27	30	31	33		0.0018676	0.00199816	0.00216455	0.00167159	0.00156946	0.00169203	0.00166243	0.00178437	0.0016901	0.00189198	0.00205704	0.00208118
Ga0073283_1229	660	3	7	5	1		2	1	2	3	6	4	5		4.18978e-05	0.000101327	7.37915e-05	1.4904e-05		3.01726e-05	1.48224e-05	2.95464e-05	4.35329e-05	8.77191e-05	6.15301e-05	7.30993e-05
Ga0073283_1231	530	2	1	4	3	3	2	2	2	3	2	4	3		3.47831e-05	1.80259e-05	7.3513e-05	5.56791e-05	5.43685e-05	3.75734e-05	3.69162e-05	3.67936e-05	5.42108e-05	3.64117e-05	7.66224e-05	5.46176e-05
Ga0073283_12310	880	54	46	33	40	51	44	39	43	42	41	31	41		0.000565621	0.000499398	0.000365268	0.00044712	0.000556659	0.000497848	0.000433555	0.000476435	0.000457096	0.00044956	0.000357644	0.000449561
Ga0073283_12311	462	10	7	3	6	13	6	8	8	9	11	14	16		0.000199514	0.000144753	6.32499e-05	0.000127749	0.000270274	0.000129311	0.000169399	0.000168836	0.00018657	0.00022974	0.000307651	0.000334168
Ga0073283_12312	230	10	11	12	14	19	17	15	12	12	16	17	17		0.000400762	0.000456917	0.000508199	0.000598752	0.000793465	0.000735949	0.000638008	0.000508711	0.000499682	0.000671242	0.0007504	0.000713195
Ga0073283_12313	381	29	29	31	46	48	45	52	54	53	73	74	93		0.000701596	0.000727185	0.000792532	0.00118763	0.00121009	0.00117602	0.00133518	0.00138193	0.00133227	0.00184878	0.00197187	0.00235529
Ga0073283_12314	247	25	30	39	41	37	33	38	40	36	39	43	36		0.000932948	0.00116037	0.00153797	0.0016328	0.00143882	0.00133028	0.00150504	0.001579	0.00139587	0.00152354	0.00176743	0.00140635
Ga0073283_12315	1063	13	5	5	6	9	4	6	9	5	7	3	4		0.000112726	4.49375e-05	4.5816e-05	5.5522e-05	8.13226e-05	3.74674e-05	5.5218e-05	8.25519e-05	4.50482e-05	6.35406e-05	2.86523e-05	3.6309e-05
Ga0073283_12316	872	5	6	4	4	6	8	7	6	7	3	1	3		5.28528e-05	6.57365e-05	4.46811e-05	4.51222e-05	6.60902e-05	9.13483e-05	7.85316e-05	6.70892e-05	7.68816e-05	3.31964e-05	1.16427e-05	3.31965e-05
Ga0073283_12317	257						1		1	1	1		1							3.8743e-05		3.79389e-05	3.72655e-05	3.75451e-05		3.75452e-05
Ga0073283_12319	69					1					1	1							0.000139204					0.000139842	0.000147137
Ga0073283_1232	325	25	23	24	20	16	20	19	17	17	12	18	17		0.00070904	0.000676109	0.000719297	0.000605332	0.000472867	0.000612736	0.000571917	0.000510016	0.000500964	0.000356274	0.000562291	0.000504723
Ga0073283_12320	439								1			1										2.22103e-05			2.31264e-05
Ga0073283_12322	167							1			1										5.85796e-05			5.7779e-05
Ga0073283_12324	1043	12	18	14	20	14	20	24	20	16	27	24	27		0.00010605	0.000164877	0.000130745	0.000188622	0.000128928	0.000190929	0.000225107	0.000186966	0.000146918	0.000249785	0.000233614	0.000249785
Ga0073283_12325	393	19	17	16	19	19	18	21	22	20	22	21	20		0.000445631	0.000413265	0.000396559	0.000475563	0.000464369	0.000456044	0.000522744	0.000545818	0.000487392	0.000540153	0.000542499	0.000491049
Ga0073283_12326	760	31	30	30	48	38	46	51	56	45	82	65	59		0.000375978	0.00037712	0.000384493	0.000621262	0.000480255	0.000602658	0.000656477	0.000718443	0.000567074	0.00104109	0.000868304	0.000749075
Ga0073283_12327	197	3	5	3	7	8	8	7	9	8	11	7	4		0.000140368	0.00024248	0.000148332	0.000349525	0.000390055	0.000404344	0.000347612	0.000445445	0.000388924	0.000538782	0.000360748	0.000195921
Ga0073283_12329	566	8	6	7	2	6	5	5	4	3	4	7	6		0.000130283	0.000101276	0.000120465	3.47585e-05	0.000101821	8.7959e-05	8.64204e-05	6.89067e-05	5.07628e-05	6.81915e-05	0.000125561	0.000102287
Ga0073283_1233	344	30	26	22	23	22	27	20	25	18	19	25	19		0.000803854	0.000722083	0.000622938	0.000657683	0.00061428	0.000781506	0.000568767	0.000708597	0.000501135	0.000532944	0.000737825	0.000532945
Ga0073283_1234	292		2			1				1						6.54364e-05			3.28942e-05				3.27988e-05
Ga0073283_1235	345	2	5	5	5	4	3	3	3	4	6	4	4		5.34349e-05	0.00013846	0.000141166	0.00014256	0.000111364	8.65823e-05	8.50677e-05	8.47852e-05	0.000111041	0.00016781	0.00011771	0.000111874
Ga0073283_1236	604	51	48	42	42	48	49	49	44	49	30	31	36		0.000778301	0.000759235	0.000677318	0.000684005	0.00076332	0.000807767	0.000793637	0.000710287	0.000776962	0.00047926	0.000521071	0.000575112
Ga0073283_1237	202	5	4	1	1	2	1	1	1	1	1	1	2		0.000228157	0.000189182	4.82202e-05	4.86963e-05	9.51e-05	4.92919e-05	4.84297e-05	4.82688e-05	4.74121e-05	4.77678e-05	5.02598e-05	9.55357e-05
Ga0073283_1238	327	34	24	27	31	34	34	29	32	27	37	26	31		0.000958397	0.00070119	0.00080426	0.000932526	0.000998696	0.00103528	0.000867587	0.000954158	0.000790782	0.00109179	0.00080723	0.000914747
Ga0073283_1239	277	6	7	4	4	10	7	4	7	5	3	1	2		0.000199658	0.000241429	0.000140657	0.000142045	0.000346755	0.00025162	0.000141268	0.000246397	0.000172874	0.000104503	3.66515e-05	6.96686e-05
Ga0073283_12410	253				1		3	1	1	1	2	3	1					3.888e-05		0.000118067	3.86672e-05	3.85387e-05	3.78547e-05	7.62775e-05	0.000120385	3.81388e-05
Ga0073283_12411	93		1	5	1		2	2	1	1	3	1	1			0.000102728	0.000523682	0.00010577		0.000214128	0.000210383	0.000104842	0.000102981	0.000311261	0.000109166	0.000103754
Ga0073283_12412	338	11	9	5	8	9	10	10	9	9	6	7	8		0.000299979	0.000254389	0.00014409	0.00023282	0.000255757	0.000294585	0.000289432	0.000259623	0.000255015	0.000171286	0.000210258	0.000228381
Ga0073283_12413	229	6	6	1	7	7	8	8	6	7	6	5	5		0.000241507	0.000250316	4.25348e-05	0.000300683	0.000293606	0.000347841	0.000341757	0.000255466	0.000292754	0.000252815	0.00022167	0.000210679
Ga0073283_12418	305	13	15	13	11	12	14	14	13	14	16	12	19		0.000392878	0.000469855	0.000415168	0.000354764	0.000377906	0.000457041	0.000449046	0.000415587	0.000439611	0.000506182	0.000399442	0.000601092
Ga0073283_12419	306	6	7	5	4	6	4	2	5	4	2	1	4		0.000180736	0.000218549	0.000159158	0.000128584	0.000188335	0.000130156	6.39398e-05	0.000159319	0.000125193	6.3066e-05	3.3178e-05	0.000126132
Ga0073283_1242	282	74	48	47	19	15	20	15	20	21	23	13	11		0.00241878	0.00162616	0.00162341	0.000662753	0.00051091	0.000706168	0.000520361	0.000691511	0.000713199	0.000786983	0.000468022	0.000376384
Ga0073283_12421	144	1		1					1						6.40106e-05		6.76422e-05					6.77104e-05
Ga0073283_12422	180	5	2	1	2	3	2	2	1	1	1		1		0.000256042	0.000106152	5.41138e-05	0.000109296	0.000160085	0.000110633	0.000108698	5.41683e-05	5.32069e-05	5.36061e-05		5.36062e-05
Ga0073283_12423	138	7	11	8	3	6	5	4	5	1	1	4	1		0.000467556	0.000761528	0.000564665	0.00021384	0.000417613	0.000360759	0.000283559	0.000353272	6.94003e-05	6.9921e-05	0.000294275	6.99211e-05
Ga0073283_12424	215	3	3	2	2	3	2	2	2	3	2	2	3		0.000128617	0.000133308	9.06091e-05	9.15037e-05	0.000134025	9.26229e-05	9.10027e-05	9.07005e-05	0.000133636	8.97591e-05	9.44416e-05	0.000134639
Ga0073283_12425	253	19	16	15	19	15	13	15	18	13	9	12	13		0.000692225	0.000604187	0.000577499	0.00073872	0.000569473	0.000511623	0.000580007	0.000693697	0.000492111	0.000343249	0.00048154	0.000495804
Ga0073283_12426	229	3	2			1	2				2		1		0.000120754	8.34385e-05			4.19437e-05	8.69604e-05				8.42716e-05		4.21358e-05
Ga0073283_12427	245	32	28	18	36	34	31	38	28	32	18	23	14		0.00120392	0.00109185	0.000715627	0.00144538	0.00133295	0.00125986	0.00151733	0.00111432	0.00125091	0.000708913	0.000953089	0.000551378
Ga0073283_12428	229	16	10	10	10	12	12	10	11	12	10	9	10		0.000644019	0.000417193	0.000425348	0.000429548	0.000503324	0.000521762	0.000427196	0.000468355	0.000501864	0.000421358	0.000399005	0.000421358
Ga0073283_12429	521	28	26	21	26	23	23	26	22	23	23	23	18		0.000495376	0.000476769	0.00039261	0.000490888	0.000424026	0.000439559	0.000488201	0.000411721	0.000422796	0.000425968	0.00044819	0.000333366
Ga0073283_1243	225	4	2	3	2	2	2	2	1	2	1				0.000163867	8.49219e-05	0.000129873	8.74369e-05	8.53787e-05	8.85063e-05	8.69581e-05	4.33347e-05	8.51311e-05	4.28849e-05
Ga0073283_12430	331	25	27	25	32	37	31	34	30	31	29	34	38		0.000696188	0.000779306	0.000735686	0.000950975	0.00107368	0.000932525	0.00100488	0.000883713	0.000896963	0.000845389	0.00104285	0.00110775
Ga0073283_12433	420	15	11	15	19	13	26	22	12	17	8	12	10		0.000329197	0.000250216	0.000347874	0.000444991	0.000297301	0.000616383	0.000512432	0.00027858	0.00038765	0.000183792	0.000290071	0.000229741
Ga0073283_12434	369	1	2	2	2	1	2	1	1	1	1	2			2.49797e-05	5.17816e-05	5.27939e-05	5.33152e-05	2.60301e-05	5.39673e-05	2.65116e-05	2.64236e-05	2.59546e-05	2.61493e-05	5.5027e-05
Ga0073283_12435	573	1	1					1		1	1				1.60864e-05	1.66731e-05					1.70729e-05		1.67142e-05	1.68396e-05
Ga0073283_12438	336	3		3			1		1						8.22993e-05		8.69685e-05			2.96338e-05		2.90188e-05
Ga0073283_1244	341	23	21	10	9	10	10	9	9	10	6	6	7		0.00062171	0.000588352	0.000285645	0.000259618	0.000281675	0.000291993	0.000258197	0.000257339	0.000280858	0.000169779	0.000178636	0.000198076
Ga0073283_12441	209	3	3	5	1	3	2	1			1	1			0.000132309	0.000137135	0.000233026	4.70653e-05	0.000137872	9.52819e-05	4.68076e-05			4.61679e-05	4.85764e-05
Ga0073283_12442	617	1	1	5		1	2	2							1.49393e-05	1.54841e-05	7.89342e-05		1.55674e-05	3.22754e-05	3.17108e-05
Ga0073283_1246	678						1	1		1	1		1							1.46858e-05	1.44289e-05		1.41257e-05	1.42317e-05		1.42317e-05
Ga0073283_1247	851	125	123	132	107	107	108	103	102	93	94	97	90		0.00135393	0.00138085	0.00151086	0.00123681	0.00120769	0.00126363	0.00118405	0.00116866	0.00104663	0.00106582	0.00115721	0.00102047
Ga0073283_1248	336	38	33	31	31	28	28	29	26	25	23	18	19		0.00104246	0.000938311	0.000898675	0.000907548	0.000800425	0.000829747	0.000844348	0.000754488	0.000712593	0.000660504	0.000543882	0.000545634
Ga0073283_1249	289	4	5	5	5	7	6	5	7	6	3	3	5		0.000127578	0.000165289	0.00016852	0.000170184	0.00023265	0.000206719	0.000169252	0.000236166	0.000198836	0.000100164	0.000105389	0.00016694
Ga0073283_1251	74	3	5	1	4	3	2	2	2	3	2	1	1		0.000373683	0.000645521	0.000131628	0.000531711	0.000389396	0.000269107	0.0002644	0.000263522	0.000388267	0.000260786	0.000137196	0.000130393
Ga0073283_12510	142	8	11	9	9	11	10	9	10	8	8	6	7		0.000519297	0.000740076	0.000617354	0.000623449	0.000744057	0.000701195	0.000620036	0.000686641	0.000539563	0.000543611	0.000428978	0.00047566
Ga0073283_12512	389	15	17	15	14	15	14	11	14	8	8	9	11		0.000355432	0.000417514	0.000375597	0.000354018	0.000370377	0.000358348	0.000276634	0.000350911	0.000196961	0.000198439	0.00023489	0.000272854
Ga0073283_12514	492	2	5	4	1	4	2	1	4	2		3			3.74696e-05	9.70905e-05	7.91909e-05	1.99932e-05	7.80903e-05	4.04755e-05	1.98837e-05	7.92707e-05	3.89319e-05		6.19053e-05
Ga0073283_12515	167	5	8	5	9	4	6	7	7	4	3	3	2		0.000275974	0.000457663	0.000291631	0.000530119	0.000230062	0.000357735	0.000410057	0.000408695	0.000229395	0.000173337	0.00018238	0.000115558
Ga0073283_12516	354	5	2	1	1	2	2	1	1	1	5	4	5		0.000130191	5.39758e-05	2.75155e-05	2.77871e-05	5.42661e-05	5.6254e-05	2.7635e-05	2.75432e-05	2.70544e-05	0.000136287	0.000114717	0.000136287
Ga0073283_12517	282	4	9	9	6	5	13	11	14	6	6	11	13		0.000130745	0.000304906	0.000310866	0.00020929	0.000170303	0.000459009	0.000381598	0.000484057	0.000203771	0.0002053	0.000396018	0.000444817
Ga0073283_12518	136	2	1	4	2	2	3	4	2	3	3	5	4		0.000135552	7.02479e-05	0.000286485	0.000144657	0.000141252	0.000219639	0.000287729	0.000143387	0.000211263	0.000212848	0.000373253	0.000283797
Ga0073283_12519	293	1		1		2		1				1			3.14591e-05		3.3244e-05		6.55639e-05		3.33884e-05				3.46501e-05
Ga0073283_12520	288	1							1		1		1		3.20053e-05							3.38552e-05		3.35038e-05		3.35038e-05
Ga0073283_12521	129	2	2	3	3	4	2	2	3	3	4	3	4		0.000142907	0.00014812	0.000226523	0.000228759	0.000297833	0.000154372	0.000151671	0.000226751	0.000222727	0.000299197	0.000236104	0.000299197
Ga0073283_12523	144		3	1	1	1	2	3	3	3	1	4	1			0.000199036	6.76422e-05	6.831e-05	6.67021e-05	0.000138291	0.000203808	0.000203131	0.000199526	6.70076e-05	0.000282013	6.70077e-05
Ga0073283_12524	544	11	11	9	11	10	10	16	13	14	10	6	10		0.000186384	0.000193182	0.000161148	0.000198903	0.000176564	0.000183032	0.000287729	0.000233003	0.000246473	0.000177373	0.000111976	0.000177373
Ga0073283_12525	319	9	1	1	2	6	5	4	8	6	3	2	2		0.000260056	2.99489e-05	3.05344e-05	6.16718e-05	0.00018066	0.000156065	0.000122668	0.000244522	0.000180136	9.07439e-05	6.36519e-05	6.0496e-05
Ga0073283_12526	502	23	30	40	26	24	23	26	16	23	23	16	20		0.000422317	0.000570939	0.000776134	0.000509468	0.000459208	0.000456195	0.000506678	0.000310767	0.000438798	0.00044209	0.000323585	0.000384427
Ga0073283_12527	217	2	2	2		1	1	1		1	1	1	1		8.49542e-05	8.80526e-05	8.9774e-05		4.42632e-05	4.58846e-05	4.5082e-05		4.41348e-05	4.44659e-05	4.67856e-05	4.44659e-05
Ga0073283_12528	485	1		1	3	3	1	1	2	1	1				1.90052e-05		2.00835e-05	6.08452e-05	5.9413e-05	2.05298e-05	2.01707e-05	4.02074e-05	1.97469e-05	1.9895e-05
Ga0073283_12529	258	5	4	3	3	2	1	5	5	7	2	3	2		0.000178634	0.00014812	0.000113261	0.00011438	7.44582e-05	3.85929e-05	0.000189589	0.000188959	0.000259848	7.47992e-05	0.000118052	7.47993e-05
Ga0073283_1253	436	19	20	25	21	24	27	18	21	23	12	16	18		0.000401681	0.000438244	0.000558514	0.000473783	0.000528721	0.000616601	0.000403877	0.000469625	0.000505222	0.000265572	0.000372568	0.000398358
Ga0073283_12530	307	10	9	6	9	5	7	3	4	5	6	2	6		0.000300245	0.000280076	0.000190368	0.000288371	0.000156435	0.000227032	9.55973e-05	0.00012704	0.000155981	0.000188582	6.61399e-05	0.000188582
Ga0073283_12531	134	11	14	14	12	10	9	12	7	11	10	9	11		0.000756663	0.000998149	0.00101766	0.000880894	0.000716799	0.000668751	0.000876071	0.000509344	0.000786192	0.000720082	0.000681883	0.000792091
Ga0073283_12532	155	10	12	9	10	8	8	7	9	7	8	6	7		0.000594679	0.000739642	0.000565576	0.000634622	0.000495747	0.000513908	0.000441803	0.000566146	0.000432521	0.000498018	0.000392999	0.000435766
Ga0073283_12534	226	5	4	8	5	6	3	4	4	3	4	2	4		0.000203928	0.000169092	0.000344796	0.000217625	0.000255003	0.000132172	0.000173147	0.000172572	0.000127132	0.00017078	8.98449e-05	0.000170781
Ga0073283_12535	405	27	19	15	19	21	14	20	15	18	24	25	21		0.000614502	0.000448199	0.000360758	0.000461472	0.000498042	0.000344191	0.000483101	0.000361122	0.000425655	0.000571798	0.000626696	0.000500324
Ga0073283_12536	127	15	17	28	11	8	8	8	9	9	8	8	11		0.00108868	0.00127884	0.00214751	0.000851993	0.000605046	0.00062721	0.000616239	0.000690966	0.000678702	0.000607817	0.000639526	0.00083575
Ga0073283_12539	645	3	3	3	2	2	3	5	3	1	3	3	2		4.28722e-05	4.44359e-05	4.53045e-05	3.05012e-05	2.97833e-05	4.63115e-05	7.58356e-05	4.53502e-05	1.48484e-05	4.48795e-05	4.72208e-05	2.99197e-05
Ga0073283_1254	357	5	5	5	3	4	2	1	3	1	2	4	1		0.000129097	0.000133805	0.000136421	8.26609e-05	0.00010762	5.57813e-05	2.74028e-05	8.19353e-05	2.6827e-05	5.40566e-05	0.000113753	2.70283e-05
Ga0073283_1255	289	2	1		3	2	1	2	2	2	4		2		6.37891e-05	3.30578e-05		0.000102111	6.64713e-05	3.44532e-05	6.7701e-05	6.74761e-05	6.62785e-05	0.000133552		6.67758e-05
Ga0073283_1256	769	17	19	15	12	5	12	8	9	4	5	5	3		0.000203768	0.000236047	0.000189996	0.000153498	6.24519e-05	0.000155375	0.000101772	0.000114113	4.98166e-05	6.2738e-05	6.60109e-05	3.76428e-05
Ga0073283_1257	266	12	16	15	6	9	6	10	6	6	6	5	5		0.000415828	0.000574659	0.000549275	0.000221879	0.000324985	0.000224593	0.000367774	0.000219932	0.000216028	0.000217649	0.000190836	0.000181374
Ga0073283_1258	289	2	1	1	4	4	5	4	4	3	4	5	4		6.37891e-05	3.30578e-05	3.37041e-05	0.000136147	0.000132943	0.000172266	0.000135402	0.000134952	9.94178e-05	0.000133552	0.000175648	0.000133552
Ga0073283_1259	327	34	33	42	27	30	33	27	27	26	24	24	30		0.000958397	0.000964136	0.00125107	0.0008122	0.000881202	0.00100483	0.000807753	0.000805071	0.000761494	0.000708191	0.000745136	0.000885239
Ga0073283_1261	327	2	2	3	2	3	1	2	3	2	6	4	2		5.63763e-05	5.84325e-05	8.93622e-05	6.0163e-05	8.81202e-05	3.04494e-05	5.98336e-05	8.94523e-05	5.85764e-05	0.000177048	0.000124189	5.9016e-05
Ga0073283_12610	656	98	80	91	81	84	87	88	79	83	91	79	87		0.00137701	0.00116509	0.00135119	0.00121459	0.00122992	0.00132051	0.00131233	0.0011742	0.00121176	0.00133852	0.00122263	0.00127968
Ga0073283_12612	778	29	23	18	28	26	37	32	28	31	23	23	22		0.000343584	0.000282436	0.000225358	0.000354018	0.000320993	0.000473532	0.000402377	0.000350911	0.000381613	0.000285256	0.000300137	0.000272854
Ga0073283_12613	270	1	2	2	4	4	2	3	2	3	5	4	2		3.4139e-05	7.07682e-05	7.21517e-05	0.000145728	0.000142298	7.37553e-05	0.000108698	7.22244e-05	0.000106414	0.000178687	0.000150407	7.14749e-05
Ga0073283_12614	414	46	37	58	61	45	49	68	48	43	50	58	49		0.00102417	0.000853834	0.00136461	0.00144936	0.00104403	0.00117848	0.00160683	0.00113047	0.000994738	0.00116535	0.00142233	0.00114204
Ga0073283_12615	310	39	34	38	45	41	51	45	50	39	48	57	51		0.00115962	0.00104783	0.00119399	0.0014279	0.00127035	0.00163808	0.00142008	0.00157263	0.00120488	0.00149405	0.00186675	0.00158743
Ga0073283_12616	330	26	20	23	19	18	18	18	21	18	21	21	28		0.000726229	0.000579013	0.000678882	0.000566352	0.000523915	0.000543107	0.000533607	0.000620474	0.000522395	0.000614034	0.000646066	0.000818712
Ga0073283_12617	202	21	17	24	31	18	23	24	29	23	29	31	29		0.000958258	0.000804025	0.00115728	0.00150958	0.0008559	0.00113371	0.00116231	0.0013998	0.00109048	0.00138527	0.00155805	0.00138527
Ga0073283_12618	146	11	20	15	14	16	15	17	16	17	12	10	14		0.000694471	0.00130873	0.00100073	0.00094324	0.00105261	0.00102298	0.00113909	0.00106853	0.00111516	0.000793077	0.000695375	0.000925257
Ga0073283_12619	186	34	39	43	30	31	29	31	28	26	24	28	34		0.00168492	0.0020032	0.00225183	0.00158656	0.00160085	0.00155243	0.00163046	0.00146779	0.00133875	0.00124504	0.00152833	0.00176382
Ga0073283_1262	197	1	2		2	1	4	2	3	2	2	2	2		4.67895e-05	9.6992e-05		9.98644e-05	4.87569e-05	0.000202172	9.93177e-05	0.000148482	9.72309e-05	9.79604e-05	0.000103071	9.79605e-05
Ga0073283_12620	161	42	34	44	29	31	27	26	23	26	32	29	24		0.00240457	0.00201755	0.00266199	0.00177182	0.00184943	0.0016698	0.00157983	0.0013929	0.00154664	0.00191783	0.00182871	0.00143838
Ga0073283_12621	320	16	9	4	2	2	2	2	2	2	1	2	2		0.000460876	0.000268698	0.000121756	6.1479e-05	6.00319e-05	6.2231e-05	6.11424e-05	6.09394e-05	5.98578e-05	3.01534e-05	6.3453e-05	6.03069e-05
Ga0073283_12622	638	120	95	97	126	126	118	129	132	125	163	140	146		0.0017337	0.00142257	0.00148092	0.00194266	0.00189693	0.00184157	0.00197802	0.0020173	0.00187642	0.00246521	0.00222782	0.0022081
Ga0073283_12623	418	29	26	40	25	25	30	28	28	33	29	30	34		0.000639493	0.00059425	0.000932103	0.000588316	0.000574468	0.000714615	0.000655306	0.00065313	0.000756098	0.000669435	0.000728646	0.000784856
Ga0073283_12624	412											1	1												2.46419e-05	2.34202e-05
Ga0073283_12626	885	48	52	33	44	46	45	48	44	42	37	40	34		0.000499934	0.000561348	0.000363204	0.000489054	0.000499248	0.000506286	0.000530592	0.000484761	0.000454513	0.000403409	0.000458869	0.0003707
Ga0073283_12628	494	13	11	13	10	15	12	11	12	12	11	10	6		0.000242566	0.000212734	0.000256328	0.000199122	0.000291653	0.00024187	0.000217835	0.000236849	0.000232646	0.000214858	0.000205516	0.000117196
Ga0073283_12629	459	13	15	12	15	14	14	11	9	12	6	11	9		0.000261063	0.000312213	0.000254653	0.000321459	0.000292966	0.000303698	0.000234446	0.000191182	0.000250386	0.000126132	0.000243305	0.000189198
Ga0073283_1263	203	5	6	3	4	5	5	4	5	6	7	5	6		0.000227033	0.000282376	0.000143948	0.000193826	0.000236579	0.000245245	0.000192764	0.000240155	0.000283071	0.000332728	0.000250061	0.000285195
Ga0073283_12631	128	3		1	1	1		1	1						0.000216036		7.60975e-05	7.68488e-05	7.50399e-05		7.6428e-05	7.61742e-05
Ga0073283_12632	717	1				1									1.28557e-05				1.33962e-05
Ga0073283_1264	187	31	29	35	26	29	21	19	26	20	23	23	26		0.00152804	0.00148159	0.00182308	0.00136766	0.00148956	0.00111816	0.000993973	0.00135566	0.0010243	0.00118679	0.0012487	0.00134159
Ga0073283_1265	303	7	7	6	6	6	6	7	10	9	6	8	8		0.000212946	0.000220713	0.000192881	0.000194785	0.0001902	0.000197168	0.000226005	0.000321792	0.000284473	0.000191071	0.000268052	0.000254762
Ga0073283_1266	442	66	61	72	54	68	51	48	41	51	53	53	39		0.00137637	0.0013185	0.00158668	0.00120176	0.00147771	0.00114888	0.00106238	0.00090444	0.00110507	0.00115702	0.00121738	0.000851392
Ga0073283_1267	197	1	3	2	5	5	4	5	6	6	4	2	1		4.67895e-05	0.000145488	9.88881e-05	0.000249661	0.000243784	0.000202172	0.000248294	0.000296963	0.000291693	0.000195921	0.000103071	4.89802e-05
Ga0073283_1268	436	6	6	5	6	5	5	6	5	8	5	4	3		0.000126847	0.000131473	0.000111703	0.000135367	0.00011015	0.000114185	0.000134626	0.000111815	0.000175729	0.000110655	9.3142e-05	6.63929e-05
Ga0073283_1269	144	1	1		1	2	2	1	2	2		1	1		6.40106e-05	6.63452e-05		6.831e-05	0.000133404	0.000138291	6.7936e-05	0.000135421	0.000133017		7.05033e-05	6.70077e-05
Ga0073283_1271	129	56	62	74	61	50	57	60	66	74	70	69	86		0.00400141	0.00459171	0.00558756	0.00465144	0.00372291	0.00439959	0.00455013	0.00498853	0.00549392	0.00523594	0.00543039	0.00643274
Ga0073283_12710	145	13	12	13	9	8	11	7	7	10	13	11	14		0.000826399	0.000790652	0.000873284	0.00061055	0.000529937	0.000755356	0.000472273	0.000470704	0.0006605	0.000865092	0.000770188	0.000931638
Ga0073283_12711	72	8	8	7	6	5	5	6	6	8	11	7	6		0.00102417	0.00106152	0.000946991	0.00081972	0.000667021	0.000691456	0.000815232	0.000812525	0.00106414	0.00147417	0.000987046	0.000804092
Ga0073283_12712	85	11	12	11	11	9	16	7	8	11	8	13	7		0.00119286	0.00134876	0.00126053	0.00127298	0.00101701	0.00187425	0.000805641	0.000917675	0.00123941	0.00090815	0.00155273	0.000794632
Ga0073283_12713	123	12	9	12	11	9	10	10	7	11	7	8	8		0.000899271	0.000699052	0.00095029	0.0008797	0.000702813	0.000809509	0.000795349	0.000554895	0.000856502	0.000549136	0.000660323	0.000627584
Ga0073283_12714	105	24	16	22	20	21	14	19	16	21	23	19	22		0.00210686	0.0014558	0.00204086	0.00187365	0.00192102	0.00132759	0.00177022	0.00148576	0.00191545	0.00211361	0.00183711	0.00202172
Ga0073283_12715	180	30	23	23	30	27	26	30	26	35	32	31	25		0.00153625	0.00122075	0.00124462	0.00163944	0.00144077	0.00143823	0.00163046	0.00140838	0.00186224	0.0017154	0.00174848	0.00134015
Ga0073283_12716	62	3	4	2	4	4	5	6	8	4	5	6	7		0.000446009	0.000616368	0.000314209	0.000634622	0.000619684	0.000802981	0.000946722	0.0012581	0.000617887	0.000778153	0.000982497	0.00108942
Ga0073283_12717	133	33	35	39	35	45	37	45	37	54	54	38	43		0.00228706	0.00251413	0.00285623	0.00258859	0.00324985	0.00276998	0.00330997	0.00271249	0.00388851	0.00391768	0.00290071	0.00311964
Ga0073283_12718	178	37	37	56	26	31	28	27	26	24	23	17	16		0.001916	0.00198588	0.00306442	0.00143681	0.0016728	0.00156626	0.00148391	0.0014242	0.00129131	0.00124679	0.000969618	0.000867336
Ga0073283_12719	119	11	8	11	4	7	7	6	6	9	10	8	9		0.00085204	0.000642266	0.00090038	0.000330644	0.000565006	0.000585704	0.00049325	0.000491612	0.00072433	0.000810849	0.000682519	0.000729764
Ga0073283_1272	104	29	25	37	23	27	17	23	19	19	19	22	20		0.00257027	0.00229656	0.00346536	0.00217541	0.00249363	0.00162758	0.0021635	0.0017813	0.00174969	0.00176282	0.00214764	0.0018556
Ga0073283_12720	167	34	36	30	27	34	27	24	22	32	36	28	31		0.00187662	0.00205948	0.00174979	0.00159036	0.00195553	0.00160981	0.00140591	0.00128447	0.00183516	0.00208005	0.00170221	0.00179115
Ga0073283_12721	148	18	16	36	19	11	11	16	17	15	14	15	13		0.00112105	0.00103283	0.00236931	0.00126281	0.000713893	0.000740044	0.0010576	0.00111997	0.000970667	0.000912753	0.00102897	0.000847557
Ga0073283_12722	423	5	6	3	4	10	5	6	5	5	4	8	9		0.000108954	0.000135514	6.90814e-05	9.30179e-05	0.000227071	0.000117695	0.000138763	0.000115252	0.000113206	9.12444e-05	0.000192009	0.0002053
Ga0073283_12723	217	34	39	25	32	28	28	30	26	28	36	29	34		0.00144422	0.00171703	0.00112217	0.00145057	0.00123937	0.00128477	0.00135246	0.00116824	0.00123577	0.00160077	0.00135678	0.00151184
Ga0073283_12724	250	28	23	24	21	17	17	19	19	19	15	16	23		0.00103236	0.000878941	0.000935086	0.000826278	0.000653147	0.000677073	0.000743492	0.000741023	0.000727871	0.000578946	0.000649758	0.000887718
Ga0073283_12725	75	12	11	19	10	13	10	10	9	9	8	8	6		0.0014748	0.00140121	0.00246759	0.00131155	0.00166488	0.00132759	0.00130437	0.00117004	0.00114927	0.00102924	0.00108293	0.000771929
Ga0073283_12726	127	31	21	13	21	21	20	22	22	27	23	24	24		0.00224995	0.00157975	0.000997057	0.00162653	0.00158825	0.00156803	0.00169466	0.00168903	0.00203611	0.00174747	0.00191858	0.00182345
Ga0073283_12727	132	31	36	32	24	28	28	30	33	29	31	27	35		0.00216472	0.00260556	0.00236133	0.00178848	0.00203745	0.00211208	0.00222336	0.00243758	0.00210409	0.00226608	0.00207664	0.00255848
Ga0073283_12728	209	42	45	52	37	42	42	33	46	34	46	39	49		0.00185233	0.00205702	0.00242347	0.00174142	0.00193021	0.00200092	0.00154465	0.002146	0.00155802	0.00212372	0.00189448	0.00226223
Ga0073283_12729	316	61	54	39	45	54	50	42	49	48	47	51	53		0.00177933	0.0016326	0.00120215	0.00140079	0.00164138	0.00157547	0.00130024	0.00151191	0.00145477	0.00143515	0.00163853	0.00161836
Ga0073283_1273	207	30	32	34	31	28	30	30	28	30	27	21	25		0.00133587	0.0014769	0.00159989	0.00147312	0.00129924	0.00144304	0.0014178	0.00131888	0.00138801	0.00125858	0.00102996	0.00116535
Ga0073283_12730	114	11	10	10	6	11	6	7	10	9	10	12	8		0.00088941	0.000838045	0.000854428	0.000517718	0.000926808	0.000524051	0.000600698	0.000855289	0.000756098	0.000846412	0.00106868	0.00067713
Ga0073283_12731	274	3	6	4	3	5	5	2	3	2		1	1		0.000100922	0.000209205	0.000142197	0.000107701	0.000175276	0.000181696	7.14072e-05	0.000106755	6.99069e-05		3.70528e-05	3.52157e-05
Ga0073283_12732	283	10	2		5	7	5	5	6	8	5	2	4		0.000325708	6.75174e-05		0.000173792	0.000237582	0.000175918	0.000172841	0.00020672	0.000270735	0.000170479	7.17489e-05	0.000136383
Ga0073283_12733	264	4	1	1	1	1		1	2	2	4	1	3		0.000139659	3.61883e-05	3.68957e-05	3.726e-05	3.6383e-05		3.7056e-05	7.38659e-05	7.25549e-05	0.000146198	3.84563e-05	0.000109649
Ga0073283_12734	249					1				1	1								3.85747e-05				3.84628e-05	3.87514e-05
Ga0073283_12735	143	18	23	17	14	18	20	14	16	14	20	13	17		0.00116025	0.00153661	0.00115796	0.000963028	0.00120903	0.00139258	0.000957756	0.00109094	0.000937632	0.00134952	0.000922952	0.0011471
Ga0073283_12736	132	24	25	31	19	25	26	29	30	23	23	27	27		0.00167591	0.00180941	0.00228754	0.00141588	0.00181915	0.00196122	0.00214925	0.00221598	0.00166876	0.00168128	0.00207664	0.00197368
Ga0073283_12737	276	12	7	3	9	10	7	8	8	7	11	7	10		0.000400762	0.000242304	0.000105875	0.00032076	0.000348011	0.000252532	0.000283559	0.000282617	0.000242901	0.000384566	0.00025749	0.000349605
Ga0073283_12738	176	20	22	20	21	23	26	22	17	19	10	11	14		0.00104745	0.00119421	0.00110687	0.00117369	0.00125521	0.00147091	0.00122285	0.00094179	0.00103391	0.000548244	0.00063453	0.000767543
Ga0073283_12739	332	2	2	2		1	1	1	1	1					5.55273e-05	5.75525e-05	5.86776e-05		2.8931e-05	2.99908e-05	2.94662e-05	2.93684e-05	2.88471e-05
Ga0073283_1274	210	52	47	37	38	43	40	34	36	40	39	35	33		0.00228244	0.00213821	0.00171618	0.00177996	0.00196676	0.00189656	0.00158388	0.00167148	0.00182424	0.00179198	0.00169208	0.00151629
Ga0073283_12741	259	4	3	2	4	4	2	2	2	4	5	2	4		0.000142356	0.000110661	7.5216e-05	0.000151917	0.000148341	7.68877e-05	7.55428e-05	7.52919e-05	0.000147911	0.000186276	7.83975e-05	0.000149021
Ga0073283_12742	130	2	6	5	6	3	4	5	1	5	5	5	3		0.000141808	0.00044094	0.000374634	0.000453999	0.000221656	0.000306368	0.000376261	7.50023e-05	0.000368356	0.000371119	0.00039048	0.000222672
Ga0073283_12743	451	21	16	16	17	15	17	16	21	20	14	14	18		0.000429197	0.000338934	0.00034556	0.000370783	0.00031946	0.000375318	0.000347061	0.000454005	0.000424712	0.000299529	0.000315154	0.000385109
Ga0073283_12745	610	50	36	44	32	31	37	28	25	29	27	16	23		0.000755535	0.000563826	0.000702592	0.000516021	0.000488128	0.000603947	0.000449046	0.000399602	0.000455312	0.000427091	0.000266294	0.000363819
Ga0073283_12747	521	18	18	13	20	19	31	22	21	21	22	24	22		0.000318456	0.000330071	0.000243045	0.000377606	0.000350282	0.000592449	0.000413093	0.000393006	0.000386031	0.000407448	0.000467676	0.000407448
Ga0073283_12748	181	3	5	11	3	3	4	4	2	4	1	3	3		0.000152777	0.000263915	0.000591963	0.000163038	0.000159201	0.000220043	0.000216194	0.000107738	0.000211652	5.33099e-05	0.000168273	0.00015993
Ga0073283_12749	750	33	26	22	31	32	26	35	30	36	24	24	22		0.000405571	0.000331195	0.000285721	0.000406581	0.000409818	0.000345175	0.00045653	0.000390012	0.000459708	0.000308771	0.000324879	0.00028304
Ga0073283_1275	97	33	31	42	20	20	16	20	20	26	22	14	24		0.00313586	0.00305325	0.00421753	0.00202817	0.00198043	0.00164239	0.00201707	0.00201037	0.0025671	0.00218846	0.00146531	0.00238741
Ga0073283_12751	100		3	3								1				0.000286611	0.000292214								0.000101525
Ga0073283_12752	117	4	1		4	6	5	5	3	4	3	3	3		0.000315129	8.16556e-05		0.000336296	0.000492569	0.000425511	0.000418068	0.000250008	0.000327427	0.000247413	0.00026032	0.000247413
Ga0073283_12753	135	6	5	5	8	6	4	6	7	5	8	6	6		0.000409668	0.000353841	0.000360758	0.000582912	0.000426894	0.000295021	0.000434791	0.000505571	0.000354713	0.000571798	0.000451221	0.000428849
Ga0073283_12754	143	4	3	2	3	2	3	3	4	3	5	4	2		0.000257833	0.000200427	0.00013623	0.000206363	0.000134337	0.000208887	0.000205233	0.000272736	0.000200921	0.000337381	0.000283985	0.000134953
Ga0073283_12755	445	15	17	8	18	14	24	20	17	15	13	14	21		0.000310703	0.000364973	0.00017511	0.000397887	0.000302183	0.000537005	0.000439676	0.000372483	0.000322829	0.000281884	0.000319404	0.000455351
Ga0073283_12756	110	2	3		4	4	4	4	3	3	4	4	5		0.000167591	0.000260556		0.000357696	0.000349277	0.000362071	0.000355738	0.000265917	0.000261198	0.000350876	0.000369181	0.000438596
Ga0073283_12757	247			1	1	1	1	1	2	1	3	1	2				3.94351e-05	3.98245e-05	3.88871e-05	4.03116e-05	3.96064e-05	7.89498e-05	3.87743e-05	0.000117196	4.11031e-05	7.81304e-05
Ga0073283_1276	279	46	44	62	33	52	45	31	42	34	41	41	47		0.00151974	0.00150668	0.00216455	0.00116347	0.0017902	0.00160596	0.00108698	0.00146779	0.00116712	0.00141797	0.00149194	0.00162548
Ga0073283_1277	95	26	22	20	24	18	26	22	21	23	26	33	30		0.00252269	0.00221244	0.00205063	0.00248505	0.00181991	0.00272506	0.00226549	0.00215533	0.0023187	0.00264081	0.00352665	0.00304709
Ga0073283_1278	114	27	22	30	22	25	24	22	27	22	22	23	19		0.0021831	0.0018437	0.00256328	0.0018983	0.00210638	0.0020962	0.00188791	0.00230928	0.00184824	0.00186211	0.00204831	0.00160818
Ga0073283_1279	215	59	60	57	45	55	39	47	48	47	64	53	63		0.00252946	0.00266615	0.00258236	0.00205883	0.00245712	0.00180615	0.00213856	0.00217681	0.00209363	0.00287229	0.0025027	0.00282741
Ga0073283_1281	743	149	157	136	140	145	146	193	189	221	147	121	148		0.00184847	0.00201875	0.00178291	0.00185347	0.00187448	0.00195655	0.00254116	0.00248022	0.00284868	0.00190904	0.00165336	0.00192203
Ga0073283_12811	406	5	3	10	7	7	7	5	5	4	8	9	7		0.000113516	7.05939e-05	0.000239913	0.000169597	0.000165605	0.000171672	0.000120478	0.000120078	9.43571e-05	0.00019013	0.000225055	0.000166364
Ga0073283_12812	278	7	9	8	13	12	12	12	10	12	11	10	13		0.000232096	0.000309293	0.000280302	0.000459987	0.000414609	0.000429797	0.000422279	0.00035073	0.000413406	0.000381799	0.000365197	0.000451217
Ga0073283_12813	1087	144	154	155	163	136	151	120	135	144	170	150	163		0.00122109	0.00135352	0.00138894	0.00147504	0.00120174	0.00138317	0.00107998	0.00121094	0.00126874	0.00150906	0.00140099	0.00144692
Ga0073283_12815	167	1		1			3								5.51948e-05		5.83262e-05			0.000178868
Ga0073283_12816	342	36	29	40	29	30	24	28	21	24	18	17	23		0.000970266	0.00081011	0.00113924	0.000834102	0.000842553	0.000698734	0.00080093	0.000598703	0.000672087	0.000507847	0.000504655	0.000648917
Ga0073283_12817	168	8	3	5	4	6	4	4	4	4	3	5	3		0.00043893	0.000170602	0.000289895	0.000234206	0.000343039	0.000237071	0.000232924	0.00023215	0.00022803	0.000172305	0.000302157	0.000172305
Ga0073283_12818	309	12	13	11	10	10	11	12	13	12	11	13	14		0.000357962	0.000401936	0.000346748	0.000318338	0.000310845	0.000354455	0.000379914	0.000410207	0.000371932	0.000343495	0.000427127	0.000437176
Ga0073283_12819	282	26	41	32	34	44	37	28	30	26	17	24	22		0.000849843	0.00138901	0.0011053	0.00118598	0.00149867	0.00130641	0.000971341	0.00103727	0.000883008	0.000581683	0.00086404	0.000752767
Ga0073283_1282	243	6	4	6	4	5	3	12	8	12	2	2	3		0.000227593	0.000157263	0.000240506	0.00016192	0.000197636	0.000122925	0.000483101	0.000320998	0.00047295	7.94164e-05	8.35594e-05	0.000119125
Ga0073283_12820	211	64	64	52	48	47	40	45	40	47	50	36	36		0.00279584	0.00289781	0.0024005	0.00223772	0.00213953	0.00188758	0.00208638	0.0018484	0.00213332	0.00228652	0.00173218	0.00164629
Ga0073283_12821	268	1	1	1	1	1	1	1	1	1	1	1			3.43938e-05	3.56482e-05	3.63451e-05	3.67039e-05	3.58399e-05	3.71528e-05	3.65029e-05	3.63817e-05	3.5736e-05	3.60041e-05	3.78824e-05
Ga0073283_12822	126	12	18	26	13	14	14	12	15	15	18	19	19		0.00087786	0.00136482	0.00200994	0.00101489	0.00106723	0.00110633	0.000931694	0.00116075	0.00114015	0.00137844	0.00153093	0.00145502
Ga0073283_12823	170	1	1		1	1	1	1	1	1	1		1		5.42207e-05	5.61983e-05		5.78626e-05	5.65006e-05	5.85704e-05	5.75458e-05	5.73547e-05	5.63367e-05	5.67594e-05		5.67595e-05
Ga0073283_12824	163	1				1	1		1	1					5.65492e-05				5.8927e-05	6.10857e-05		5.98178e-05	5.87561e-05
Ga0073283_12826	284	35	30	27	33	31	33	30	38	39	45	38	38		0.00113596	0.00100919	0.000926031	0.00114299	0.00104844	0.00115697	0.00103339	0.00130462	0.00131519	0.00152891	0.00135843	0.00129108
Ga0073283_12828	384	24	27	22	34	30	34	29	33	41	32	32	23		0.000576095	0.000671745	0.000558048	0.000870953	0.000750399	0.000881606	0.000738804	0.000837916	0.00102257	0.000804092	0.000846039	0.000577941
Ga0073283_12829	136	2	5	1	2	2	1	2	1	1	1	2	2		0.000135552	0.000351239	7.16212e-05	0.000144657	0.000141252	7.3213e-05	0.000143865	7.16934e-05	7.04209e-05	7.09493e-05	0.000149301	0.000141899
Ga0073283_1283	366		1	1	1	1			2	1			1			2.6103e-05	2.66133e-05	2.68761e-05	2.62435e-05			5.32803e-05	2.61673e-05			2.63637e-05
Ga0073283_1284	592			1						1							1.64535e-05						1.61778e-05
Ga0073283_1285	339	2	4	2	4	4	4	4	6	3	1	3	6		5.43807e-05	0.000112728	5.74659e-05	0.000116067	0.000113335	0.000117486	0.000115431	0.000172572	8.47544e-05	2.84634e-05	8.98449e-05	0.000170781
Ga0073283_1286	202	12	12	13	7	10	5	6	5	7	5	3	3		0.000547576	0.000567547	0.000626862	0.000340874	0.0004755	0.000246459	0.000290578	0.000241344	0.000331885	0.000238839	0.000150779	0.000143304
Ga0073283_1287	414	27	31	26	32	30	35	36	35	37	33	30	32		0.000601143	0.000715374	0.000611721	0.00076032	0.000696022	0.000841772	0.000850677	0.000824301	0.000855937	0.000769131	0.000735686	0.000745825
Ga0073283_1288	224	1			1	1	2	2	2	2	3	1	2		4.11497e-05			4.39136e-05	4.28799e-05	8.89014e-05	8.73463e-05	8.70563e-05	8.55111e-05	0.000129229	4.53235e-05	8.61527e-05
Ga0073283_1289	303	3	2	5	1	4	3	6	3	5	6	2	6		9.12626e-05	6.30608e-05	0.000160734	3.24642e-05	0.0001268	9.85838e-05	0.000193719	9.65376e-05	0.00015804	0.000191071	6.7013e-05	0.000191071
Ga0073283_12911	106										1	1	2											9.10292e-05	9.5778e-05	0.000182059
Ga0073283_1292	255							1				1									3.83639e-05				3.98136e-05
Ga0073283_12922	472	22	15	8	14	25	14	14	15	14	19	18	16		0.00042963	0.000303614	0.000165093	0.000291765	0.000508745	0.000295334	0.000290167	0.000309861	0.000284071	0.000388417	0.000387171	0.000327088
Ga0073283_12923	642	16	13	12	10	11	14	8	11	9	11	4	5		0.00022972	0.000193455	0.000182065	0.000153219	0.000164573	0.00021713	0.000121904	0.000167061	0.00013426	0.000165327	6.32553e-05	7.51488e-05
Ga0073283_12924	197	1	1	3	3		2	2	1	2	1	2	1		4.67895e-05	4.8496e-05	0.000148332	0.000149797		0.000101086	9.93177e-05	4.94939e-05	9.72309e-05	4.89802e-05	0.000103071	4.89802e-05
Ga0073283_12925	190	4	7	7	5	4	8	6	5	5	3	5	5		0.000194053	0.000351979	0.00035886	0.000258859	0.000202213	0.000419241	0.00030893	0.000256587	0.000252033	0.000152354	0.00026717	0.000253924
Ga0073283_12926	401	36	28	23	30	27	34	33	29	26	30	18	27		0.000827509	0.000667092	0.000558681	0.000735909	0.000646728	0.000844231	0.000805067	0.000705134	0.000620969	0.000721878	0.000455722	0.000649691
Ga0073283_12929	598	5	6	5	8	9	6	5	6	4	5	3	2		7.70696e-05	9.58566e-05	8.14421e-05	0.000131594	0.000144558	9.99026e-05	8.17959e-05	9.78291e-05	6.40618e-05	8.06781e-05	5.09321e-05	3.22713e-05
Ga0073283_1293	297	2	1		3	1	1	2	2	2	1	3	1		6.20709e-05	3.21674e-05		9.93601e-05	3.23404e-05	3.35251e-05	6.58774e-05	6.56586e-05	6.44932e-05	3.24885e-05	0.00010255	3.24886e-05
Ga0073283_12930	236	1	3	1	3	4	5	6	4	6	5	6	4		3.90573e-05	0.000121445	4.12732e-05	0.000125042	0.000162798	0.000210953	0.000248715	0.000165259	0.000243489	0.00020443	0.000258114	0.000163544
Ga0073283_12932	134									1	1												7.1472e-05	7.20082e-05
Ga0073283_12933	313	4	3	1	3	3	2	2	5	4	2	1	3		0.000117796	9.15691e-05	3.11197e-05	9.42809e-05	9.20617e-05	6.36228e-05	6.25098e-05	0.000155756	0.000122393	6.16556e-05	3.2436e-05	9.24835e-05
Ga0073283_12934	461	2	1	2						1	1		1		3.99893e-05	2.07239e-05	4.2258e-05						2.07749e-05	2.09308e-05		2.09308e-05
Ga0073283_12935	125	1	1	1		1									7.37402e-05	7.64297e-05	7.79238e-05		7.68408e-05
Ga0073283_12938	118	27	11	7	1	1							1		0.00210909	0.0008906	0.000577825	8.33614e-05	8.13992e-05							8.17721e-05
Ga0073283_1294	154	14	13	12	18	16	16	17	18	18	16	18	16		0.000837957	0.000806482	0.000758998	0.00114974	0.000997933	0.00103449	0.00107992	0.00113965	0.00111942	0.0010025	0.00118665	0.0010025
Ga0073283_1295	306	1	1	1	4	2	2	4	4	2	5	4	3		3.01226e-05	3.12213e-05	3.18316e-05	0.000128584	6.27785e-05	6.50782e-05	0.00012788	0.000127455	6.25964e-05	0.000157665	0.000132712	9.45991e-05
Ga0073283_1296	195	53	53	52	55	57	50	60	64	70	74	63	79		0.00250528	0.00259665	0.00259746	0.00277444	0.00280765	0.00255307	0.00301009	0.0032001	0.00343799	0.00366171	0.00328003	0.00390913
Ga0073283_1297	329		1	1		2	1	1	1			2	1			2.90386e-05	2.96063e-05		5.83897e-05	3.02643e-05	2.97349e-05	2.96362e-05			6.17172e-05	2.93286e-05
Ga0073283_13010	432	7	9	5	9	11	13	9	9	7	2	5	10		0.000149358	0.000199036	0.000112737	0.00020493	0.000244574	0.000299631	0.000203808	0.000203131	0.000155187	4.46718e-05	0.000117505	0.000223359
Ga0073283_13011	275	1	2	3	2		1		1	1			1		3.35183e-05	6.94815e-05	0.00010626	7.15392e-05		3.62071e-05		3.54556e-05	3.48263e-05			3.50877e-05
Ga0073283_13013	412	11	15	21	20	20	15	18	19	20	14	20	15		0.000246099	0.000347829	0.000496481	0.000477507	0.000466267	0.000362511	0.000427403	0.00044965	0.000464915	0.000327882	0.000492838	0.000351302
Ga0073283_13014	281	3	3	3	3	4	3	4	2	5	5	5	4		9.84078e-05	0.000101997	0.000103991	0.000105018	0.000136727	0.000106302	0.000139257	6.93972e-05	0.000170414	0.000171692	0.000180649	0.000137354
Ga0073283_13015	245	1	2	3	1	2	1	3	1	1	1	2	2		3.76226e-05	7.79895e-05	0.000119271	4.01496e-05	7.8409e-05	4.06407e-05	0.000119789	3.97971e-05	3.90908e-05	3.93841e-05	8.28773e-05	7.87682e-05
Ga0073283_13016	358	2	2	2	6	4	5	3	7	5	5	5	8		5.14946e-05	5.33727e-05	5.44161e-05	0.00016486	0.00010732	0.000139064	8.19787e-05	0.000190648	0.00013376	0.000134764	0.000141794	0.000215623
Ga0073283_13017	650	5	5	2	6	3	3	7	5	2	7	2	6		7.0904e-05	7.34901e-05	2.99707e-05	9.07998e-05	4.43313e-05	4.59552e-05	0.000105353	7.50023e-05	2.94684e-05	0.000103913	3.12384e-05	8.90687e-05
Ga0073283_13018	347	1	2	2	3	1	2	1	2	1	1	2	2		2.65635e-05	5.50646e-05	5.61411e-05	8.5043e-05	2.76804e-05	5.73888e-05	2.81925e-05	5.61977e-05	2.76001e-05	2.78072e-05	5.85157e-05	5.56145e-05
Ga0073283_13019	856	45	37	32	30	30	35	37	35	35	48	42	38		0.000484566	0.000412952	0.00036413	0.000344742	0.000336627	0.000407119	0.000422854	0.000398669	0.000391593	0.000541071	0.000498135	0.000428348
Ga0073283_1302	1137	1	1	2	3	3	3	4	3	3	3	1	3		8.10688e-06	8.40256e-06	1.71336e-05	2.59542e-05	2.53433e-05	2.62717e-05	3.44161e-05	2.57264e-05	2.52698e-05	2.54594e-05	8.92918e-06	2.54594e-05
Ga0073283_1303	193				1			1	1			1						5.09671e-05			5.0688e-05	5.05197e-05			5.26035e-05
Ga0073283_1304	937	37	45	42	36	37	28	31	33	34	26	22	25		0.000363979	0.000458823	0.000436606	0.000377929	0.000379284	0.00029754	0.000323657	0.000343394	0.00034752	0.000267744	0.000238372	0.000257447
Ga0073283_1305	675	22	21	22	22	18	17	17	21	18	16	10	19		0.000300423	0.000297227	0.000317467	0.000320602	0.000256136	0.000250768	0.000246381	0.000303343	0.000255393	0.000228719	0.000150407	0.000271605
Ga0073283_1306	262	58	59	59	74	73	58	67	67	73	81	63	66		0.00204052	0.00215141	0.00219347	0.00277829	0.00267623	0.00220421	0.00250171	0.0024934	0.00266847	0.00298312	0.00244124	0.00243069
Ga0073283_1307	244	30	25	20	35	26	27	33	29	30	24	17	26		0.0011333	0.000978864	0.0007984	0.00141099	0.00102349	0.00110179	0.00132308	0.00115885	0.00117753	0.000949092	0.000707344	0.00102818
Ga0073283_1309	276		2		1	1	1		1							6.92298e-05		3.564e-05	3.48011e-05	3.60759e-05		3.53272e-05
Ga0073283_1311	243	7	8	8	12	12	5	6	7	11	3	7	5		0.000265525	0.000314525	0.000320674	0.00048576	0.000474326	0.000204876	0.00024155	0.000280873	0.000433538	0.000119125	0.000292458	0.000198541
Ga0073283_13110	457	5	8	5	4	2	8	5	6	4	1	2	1		0.000100848	0.000167242	0.00010657	8.60976e-05	4.20355e-05	0.000174301	0.000107033	0.000128013	8.38271e-05	2.1114e-05	4.4431e-05	2.1114e-05
Ga0073283_13111	807	66	57	61	57	67	55	50	69	59	47	52	46		0.00075385	0.000674797	0.000736269	0.000694782	0.00079745	0.000678603	0.000606121	0.000833669	0.000700195	0.000561967	0.000654187	0.000550011
Ga0073283_13112	348	4	4	4	4	1	4	1	2	2	3	1	1		0.000105949	0.000109813	0.00011196	0.000113065	2.76009e-05	0.000114448	2.81115e-05	5.60362e-05	5.50416e-05	8.31819e-05	2.91738e-05	2.77273e-05
Ga0073283_13113	178	6	6	6	8	3	5	6	4	2	2	3	1		0.000310703	0.000322035	0.000328331	0.000442096	0.000161884	0.00027969	0.000329757	0.000219108	0.00010761	0.000108417	0.000171109	5.42085e-05
Ga0073283_13114	156	6	8	5	6	6	7	6	7	7	6	6	8		0.00035452	0.000489934	0.000312195	0.000378333	0.000369427	0.000446787	0.000376261	0.000437513	0.000429748	0.000371119	0.00039048	0.000494826
Ga0073283_13115	148	1			1	1		1	1	1	1				6.22806e-05			6.64638e-05	6.48994e-05		6.60999e-05	6.58804e-05	6.47111e-05	6.51966e-05
Ga0073283_13116	283	1											1		3.25708e-05											3.40958e-05
Ga0073283_13117	220	1	1	1	1		1	1	2	1					4.18978e-05	4.3426e-05	4.42749e-05	4.4712e-05		4.52589e-05	4.44672e-05	8.86391e-05	4.35329e-05
Ga0073283_13118	468	11	18	11	7	11	13	16	13	12	9	7	10		0.000216651	0.00036745	0.000228943	0.000147129	0.000225761	0.000276582	0.000334454	0.000270842	0.00024557	0.00018556	0.000151853	0.000206178
Ga0073283_1312	486	53	34	39	27	32	38	29	34	25	20	19	25		0.0010052	0.000668367	0.000781643	0.00054648	0.000632435	0.000778528	0.000583747	0.00068212	0.000492657	0.000397082	0.000396907	0.000496353
Ga0073283_13120	237										2													8.1427e-05
Ga0073283_13121	339				1							1						2.90167e-05							2.99483e-05
Ga0073283_13124	610	1										1			1.51107e-05										1.66434e-05
Ga0073283_1313	492	73	59	57	71	58	62	59	58	64	57	54	49		0.00136764	0.00114567	0.00112847	0.00141952	0.00113231	0.00125474	0.00117314	0.00114943	0.00124582	0.00111788	0.0011143	0.000960988
Ga0073283_1314	264	30	30	29	33	25	26	30	30	28	27	33	27		0.00104745	0.00108565	0.00106998	0.00122958	0.000909574	0.00098061	0.00111168	0.00110799	0.00101577	0.00098684	0.00126906	0.000986841
Ga0073283_1315	175	2	2			1		1		1	1		1		0.000105343	0.000109185			5.48863e-05		5.59017e-05		5.47271e-05	5.51377e-05		5.51378e-05
Ga0073283_1316	229	8	8	11	8	5	9	7	8	7	5	6	6		0.00032201	0.000333754	0.000467883	0.000343638	0.000209718	0.000391322	0.000299037	0.000340622	0.000292754	0.000210679	0.000266004	0.000252815
Ga0073283_1317	361	8	12	14	11	8	6	4	5	22	10	7	15		0.000204267	0.000317575	0.000377747	0.000299732	0.000212856	0.00016549	0.000108397	0.000135046	0.000583655	0.000267288	0.000196862	0.000400932
Ga0073283_1318	167	32	31	28	19	25	21	21	23	18	17	19	18		0.00176623	0.00177344	0.00163313	0.00111914	0.00143789	0.00125207	0.00123017	0.00134286	0.00103228	0.000982244	0.00115507	0.00104002
Ga0073283_1319	360	4	5	3	2	7	2	3	3	3	4	3	2		0.000102417	0.00013269	8.11706e-05	5.4648e-05	0.000186766	5.53165e-05	8.15232e-05	8.12525e-05	7.98104e-05	0.000107212	8.46039e-05	5.36062e-05
Ga0073283_13210	1587	28	27	29	30	22	21	22	29	18	15	10	12		0.000162628	0.000162539	0.000177992	0.000185948	0.000133152	0.000131756	0.000135615	0.000178172	0.000108627	9.12013e-05	6.39727e-05	7.29611e-05
Ga0073283_13211	933	34	26	22	38	41	40	34	38	34	17	21	25		0.000335901	0.000266234	0.000229679	0.000400635	0.000422089	0.000426879	0.0003565	0.000397118	0.00034901	0.000175814	0.000228512	0.000258551
Ga0073283_13213	91						1	1												0.000109417	0.000107503
Ga0073283_13216	549	32	29	17	29	27	28	24	23	26	29	31	26		0.000537269	0.000504659	0.000301618	0.000519604	0.000472382	0.000507823	0.000427663	0.000408483	0.000453567	0.000509697	0.000573273	0.000456971
Ga0073283_1322	840	1			1			1	1						1.09732e-05			1.17103e-05			1.16462e-05	1.16075e-05
Ga0073283_1323	832	71	67	73	93	76	83	84	81	82	85	78	78		0.000786592	0.000769349	0.000854633	0.00109953	0.000877389	0.000993303	0.000987685	0.000949248	0.000943911	0.000985785	0.000951794	0.000904604
Ga0073283_1325	1219	90	83	58	91	103	96	87	93	92	95	86	89		0.000680539	0.000650499	0.000463452	0.000734319	0.000811588	0.000784141	0.000698197	0.00074387	0.000722811	0.000751981	0.000716253	0.000704488
Ga0073283_1326	156	8	14	11	10	12	16	16	16	12	13	6	9		0.000472694	0.000857384	0.000686829	0.000630554	0.000738854	0.00102123	0.00100336	0.00100003	0.000736711	0.000804092	0.00039048	0.000556679
Ga0073283_1327	572	35	34	29	49	53	47	44	50	50	50	43	46		0.000564009	0.000567878	0.000493835	0.00084265	0.000889983	0.000818142	0.000752522	0.000852299	0.000837172	0.000843453	0.00076321	0.000775977
Ga0073283_1328	355			1			1										2.7438e-05			2.80478e-05
Ga0073283_1329	344	4	4	2	2	1	2	2	5	2			1		0.000107181	0.00011109	5.66307e-05	5.71898e-05	2.79218e-05	5.78893e-05	5.68767e-05	0.000141719	5.56817e-05			2.80497e-05
Ga0073283_1331	320	24	26	24	29	25	22	20	26	19	24	21	21		0.000691314	0.000776239	0.000730536	0.000891446	0.000750399	0.000684541	0.000611424	0.000792212	0.000568649	0.000723682	0.000666256	0.000633223
Ga0073283_13310	110	3	2	4	1	1	1	2	3	2	2	3	3		0.000251387	0.000173704	0.000354199	8.94241e-05	8.73191e-05	9.05178e-05	0.000177869	0.000265917	0.000174132	0.000175438	0.000276886	0.000263157
Ga0073283_13311	305	7	7	11	5	7	8	4	6	7	1	3	3		0.00021155	0.000219265	0.000351296	0.000161256	0.000220445	0.000261166	0.000128299	0.000191809	0.000219806	3.16364e-05	9.98604e-05	9.49093e-05
Ga0073283_13312	309	10	9	8	12	6	13	9	11	11	7	6	8		0.000298302	0.000278263	0.000252181	0.000382006	0.000186507	0.000418901	0.000284936	0.000347098	0.000340938	0.000218588	0.000197135	0.000249815
Ga0073283_13313	97							1				1									0.000100853				0.000104665
Ga0073283_13314	163	19	18	14	18	19	16	19	18	21	23	22	21		0.00107444	0.00105501	0.000836605	0.00108626	0.00111961	0.000977371	0.00114033	0.00107672	0.00123388	0.00136153	0.00137027	0.00124314
Ga0073283_13315	187	8	8	3	8	6	6	11	6	8	10	9	7		0.000394333	0.000408715	0.000156264	0.000420819	0.000308185	0.000319475	0.000575458	0.000312844	0.000409722	0.000515995	0.000488622	0.000361197
Ga0073283_13316	152	4	7	8	4	7	7	4	5	4	5	4	5		0.000242566	0.000439973	0.000512657	0.000258859	0.00044234	0.000458544	0.000257442	0.000320734	0.000252033	0.000317405	0.00026717	0.000317405
Ga0073283_13317	618	11	15	8	12	11	11	14	14	14	14	11	13		0.000164066	0.000231886	0.00012609	0.000191003	0.000170965	0.000177227	0.000221617	0.000220881	0.00021696	0.000218588	0.000180707	0.000202975
Ga0073283_13318	62	9	15	14	8	7	7	9	8	6	6	6	7		0.00133803	0.00231138	0.00219946	0.00126924	0.00108445	0.00112417	0.00142008	0.0012581	0.00092683	0.000933784	0.000982497	0.00108942
Ga0073283_13319	240	7	5	5	5	3	6	5	6	9	8	8	7		0.000268845	0.000199036	0.000202927	0.00020493	0.000120064	0.000248924	0.000203808	0.000243758	0.000359147	0.000321637	0.000338416	0.000281432
Ga0073283_1332	184	4	3	6	3	4	1	2	2	1	2		3		0.000200381	0.000155767	0.000317624	0.00016038	0.000208807	5.41139e-05	0.000106335	0.000105982	5.20502e-05	0.000104882		0.000157322
Ga0073283_13320	1026	40	35	42	31	27	32	32	36	30	52	41	35		0.000359358	0.000325906	0.000398733	0.000297209	0.000252766	0.000310549	0.000305116	0.000342116	0.000280036	0.000489038	0.000405703	0.000329161
Ga0073283_13321	493	50	36	44	44	44	37	44	41	42	65	47	42		0.00093484	0.000697634	0.000869333	0.000877916	0.000857251	0.000747277	0.000873109	0.000810877	0.000815911	0.00127219	0.000967883	0.000822034
Ga0073283_13322	439	36	33	32	26	31	21	24	29	32	54	41	33		0.000755879	0.00071816	0.000710012	0.00058258	0.000678265	0.000476301	0.000534822	0.000644097	0.000698114	0.00118691	0.000948181	0.000725332
Ga0073283_13323	192	5	4	5	10	8	7	10	11	9	9	9	6		0.00024004	0.000199036	0.000253658	0.000512325	0.000400213	0.000363014	0.00050952	0.000558611	0.000448933	0.000452301	0.000475897	0.000301535
Ga0073283_13324	98	1	1						1						9.40564e-05	9.74868e-05						9.94929e-05
Ga0073283_1333	252	8	12	9	12	11	12	12	10	11	7	6	7		0.00029262	0.000454939	0.000347874	0.000468412	0.00041927	0.000474141	0.000465847	0.000386917	0.000418054	0.000268031	0.000241726	0.000268031
Ga0073283_1335	285							1			1										3.43256e-05			3.38565e-05
Ga0073283_1336	394	21	19	11	21	18	20	18	17	18	18	14	17		0.000491289	0.000460712	0.000271942	0.000524288	0.000438812	0.00050543	0.000446929	0.000420698	0.000437539	0.000440822	0.000360748	0.000416332
Ga0073283_1337	100	7	8	6	5	7	7	7	7	5	7	5	5		0.000645227	0.000764297	0.000584429	0.000491832	0.000672357	0.000696987	0.000684795	0.000682521	0.000478862	0.000675437	0.000507624	0.000482455
Ga0073283_1338	1272	59	53	50	45	38	37	37	36	35	29	21	22		0.000427542	0.000398071	0.00038288	0.000347995	0.000286945	0.000289629	0.000284562	0.000275952	0.000263525	0.000219987	0.000167612	0.000166887
Ga0073283_13410	94	1	1		1	1	1	1	1	1		1			9.80588e-05	0.000101635		0.000104645	0.000102182	0.000105925	0.000104072	0.000103727	0.000101886		0.000108005
Ga0073283_13411	319			1						1							3.05344e-05						3.00227e-05
Ga0073283_13412	376	16	13	8	17	15	16	14	18	16	19	13	16		0.000392235	0.000330314	0.000207244	0.000444742	0.000383182	0.000423701	0.000364253	0.00046677	0.000407542	0.000487587	0.000351016	0.0004106
Ga0073283_13413	91	1							1						0.000101291							0.000107146
Ga0073283_13415	340	24	21	18	21	19	25	18	25	19	19	24	20		0.000650649	0.000590082	0.000515672	0.000607558	0.000536756	0.00073213	0.000517912	0.000716934	0.000535199	0.000539214	0.000716645	0.000567595
Ga0073283_13416	370	13	13	12	14	12	17	14	12	16	12	12	15		0.000323859	0.000335671	0.000315907	0.000372197	0.000311517	0.000457482	0.00037016	0.000316226	0.000414151	0.000312944	0.000329269	0.00039118
Ga0073283_13417	377	25	19	19	21	20	21	25	23	19	23	17	16		0.000611242	0.000481487	0.000490899	0.00054793	0.000509555	0.000554632	0.000648726	0.000594846	0.000482673	0.000588672	0.000457804	0.000409511
Ga0073283_13418	404	7	3	7	4	3	4	5	5	2	4	3	1		0.00015971	7.09434e-05	0.000168771	9.73925e-05	7.1325e-05	9.85838e-05	0.000121074	0.000120672	4.74121e-05	9.55356e-05	7.53896e-05	2.38839e-05
Ga0073283_13419	403	6	3	3	6	4	5		4	3	1	1			0.000137234	7.11194e-05	7.25098e-05	0.000146451	9.5336e-05	0.000123536		9.67772e-05	7.12946e-05	2.39432e-05	2.51922e-05
Ga0073283_13420	208	1							1						4.4315e-05							4.68764e-05
Ga0073283_13421	424	6	3	3	3	7	4	3	4	2	5	4	2		0.000130437	6.7597e-05	6.89185e-05	6.95989e-05	0.000158575	9.39336e-05	6.92178e-05	9.1984e-05	4.51757e-05	0.000113787	9.5778e-05	4.55147e-05
Ga0073283_13422	305	2	4	6	1	2	2		1						6.04428e-05	0.000125295	0.000191616	3.22513e-05	6.29843e-05	6.52916e-05		3.19682e-05
Ga0073283_13427	342				1		1	1				1						2.87621e-05		2.91139e-05	2.86046e-05				2.96856e-05
Ga0073283_1349	317	26	27	17	32	29	33	32	30	34	29	32	38		0.000756012	0.000813723	0.00052236	0.000992974	0.0008787	0.00103653	0.000987537	0.000922741	0.00102721	0.000882725	0.00102486	0.00115668
Ga0073283_13515	357	25	28	21	21	29	23	28	21	28	22	18	20		0.000645485	0.000749311	0.000572969	0.000578626	0.000780247	0.000641485	0.000767278	0.000573547	0.000751157	0.000594622	0.000511889	0.000540566
Ga0073283_13516	535	127	144	127	122	113	118	108	119	122	120	106	113		0.00218809	0.00257147	0.00231223	0.00224312	0.00202874	0.00219612	0.00197484	0.00216876	0.00218397	0.00216428	0.00201152	0.00203804
Ga0073283_13517	428	55	48	37	40	48	35	42	40	41	32	34	25		0.0011845	0.00107144	0.000842051	0.000919313	0.00107721	0.000814238	0.000959993	0.000911243	0.000917446	0.000721428	0.000806505	0.000563616
Ga0073283_13519	429	6	4	4	2	3	3	2	1	2	5	2			0.000128916	8.90789e-05	9.08203e-05	4.58585e-05	6.71686e-05	6.96291e-05	4.56074e-05	2.2728e-05	4.46492e-05	0.00011246	4.73309e-05
Ga0073283_13520	192	1	1		4	3	4	4	3	4	1	3	4		4.80079e-05	4.97589e-05		0.00020493	0.00015008	0.000207437	0.000203808	0.000152348	0.000199526	5.02557e-05	0.000158632	0.000201023
Ga0073283_13521	217	49	36	28	41	44	31	39	34	45	48	47	49		0.00208138	0.00158495	0.00125684	0.00185854	0.00194758	0.00142242	0.0017582	0.0015277	0.00198606	0.00213436	0.00219892	0.00217883
Ga0073283_13522	337		3	2	3	4	5	1	1	2		1	2			8.50479e-05	5.7807e-05	8.75666e-05	0.000114007	0.000147729	2.9029e-05	2.89326e-05	5.68383e-05		3.0126e-05	5.72647e-05
Ga0073283_13523	370	33	35	35	36	39	35	33	35	35	32	34	35		0.000822104	0.000903729	0.000921397	0.000957079	0.00101243	0.000941875	0.000872519	0.000922326	0.000905956	0.000834517	0.00093293	0.000912753
Ga0073283_13524	113	3	1	3	2	2	2	3	2	2	2	2	3		0.000244713	8.45461e-05	0.000258597	0.0001741	0.000170002	0.000176229	0.00025972	0.000172572	0.000169509	0.00017078	0.00017969	0.000256171
Ga0073283_13525	724	36	25	24	27	27	26	28	29	25	25	19	27		0.00045833	0.000329893	0.000322889	0.000366836	0.000358201	0.00035757	0.00037834	0.000390551	0.000330706	0.000333187	0.000266432	0.000359842
Ga0073283_13526	122	51	46	92	23	16	15	23	22	19	24	24	22		0.00385323	0.00360222	0.00734528	0.00185445	0.00125969	0.00122422	0.0018443	0.00175825	0.00149154	0.00189818	0.00199721	0.00174
Ga0073283_13527	182	1	1		1										5.06457e-05	5.24929e-05		5.40475e-05
Ga0073283_13528	302	6	5	5	4	5	1	4	4	4	1	3	2		0.00018313	0.000158174	0.000161266	0.000130287	0.000159025	3.29701e-05	0.000129573	0.000129143	0.000126851	3.19507e-05	0.000100852	6.39014e-05
Ga0073283_13529	466	6	5	3	3	2	3		3	4		2			0.000118681	0.000102508	6.27069e-05	6.3326e-05	4.12236e-05	6.41006e-05		6.27702e-05	8.22081e-05		4.35728e-05
Ga0073283_13530	187	13	15	13	8	11	9	8	11	10	14	11	10		0.000640791	0.00076634	0.000677145	0.000420819	0.000565006	0.000479212	0.000418515	0.000573547	0.000512152	0.000722392	0.000597204	0.000515995
Ga0073283_13532	637	61	63	67	48	57	57	55	61	55	59	63	57		0.000882683	0.000944872	0.00102451	0.000741223	0.000859483	0.000890968	0.000844668	0.000933702	0.000826921	0.000893716	0.00100409	0.000863421
Ga0073283_13610	548	2	4	6	4	5	5	4	4	6	7	2	5		3.36406e-05	6.97351e-05	0.000106648	7.18003e-05	8.76378e-05	9.08482e-05	7.14072e-05	7.11701e-05	0.00010486	0.000123255	3.70528e-05	8.80393e-05
Ga0073283_13611	244				1	3	2	3	4	3	1							4.03141e-05	0.000118096	8.16144e-05	0.00012028	0.000159841	0.000117753	3.95455e-05
Ga0073283_13613	333	4	4	4	9	8	11	17	12	13	17	14	16		0.000110721	0.000114759	0.000117003	0.000265855	0.000230753	0.000328909	0.000499422	0.000351362	0.000373886	0.000492597	0.000426831	0.000463621
Ga0073283_13614	390	26	27	28	35	32	49	48	51	43	48	51	50		0.000614502	0.000661411	0.000699316	0.000882776	0.000788111	0.001251	0.00120404	0.00127504	0.00105595	0.00118758	0.00132763	0.00123707
Ga0073283_13615	220	9	10	7	10	11	10	10	9	10	7	8	7		0.000377081	0.00043426	0.000309924	0.00044712	0.000480255	0.000452589	0.000444672	0.000398876	0.000435329	0.000307017	0.000369181	0.000307017
Ga0073283_13616	400	12	14	11	21	22	19	28	30	21	20	25	24		0.000276526	0.00033438	0.000267863	0.000516424	0.000528281	0.000472956	0.000684795	0.000731273	0.000502805	0.000482455	0.00063453	0.000578946
Ga0073283_1362	539				1						1							1.82498e-05						1.79019e-05
Ga0073283_1365	583	27	34	20	27	21	21	26	26	27	22	18	26		0.000426884	0.000557163	0.00033415	0.000455556	0.000345981	0.000358656	0.000436282	0.000434833	0.000443543	0.000364117	0.000313455	0.00043032
Ga0073283_1367	677	12	10	9	12	13	13	16	15	15	16	13	17		0.000163383	0.000141118	0.000129489	0.000174357	0.000184441	0.000191197	0.000231203	0.000216033	0.000212199	0.000228044	0.000194951	0.000242297
Ga0073283_1368	461	1	1	2	2	4	1	5	3	2	4	3	7		1.99946e-05	2.07239e-05	4.2258e-05	4.26753e-05	8.33415e-05	2.15986e-05	0.000106104	6.3451e-05	4.15499e-05	8.37232e-05	6.60682e-05	0.000146516
Ga0073283_1369	668	10	10	12	17	16	16	22	18	20	19	19	14		0.000137987	0.00014302	0.000174979	0.000250334	0.000230062	0.00023849	0.000322188	0.000262733	0.000286744	0.00027445	0.000288768	0.000202227
Ga0073283_1371	268	3		2	4	1	4	2		1					0.000103181		7.26901e-05	0.000146816	3.58399e-05	0.000148611	7.30059e-05		3.5736e-05
Ga0073283_13710	371	29	28	24	30	25	27	27	37	30	34	30	29		0.000720507	0.000721035	0.000630112	0.000795416	0.000647244	0.000724631	0.000711955	0.000972402	0.00077444	0.000884284	0.000820955	0.000754243
Ga0073283_13711	73	5	6	2	3	2	6	4	5	6	3	3	4		0.000631337	0.000785236	0.000266862	0.000404246	0.000263154	0.00081838	0.000536043	0.000667829	0.000787171	0.000396538	0.000417225	0.000528718
Ga0073283_13712	375	2	3	1	1	1	1	1	1	1	1		1		4.91601e-05	7.64297e-05	2.59746e-05	2.62311e-05	2.56136e-05	2.65519e-05	2.60874e-05	2.60008e-05	2.55393e-05	2.57309e-05		2.5731e-05
Ga0073283_13713	87	1	1	1	2	2	1	2	2	1	1	1	1		0.000105949	0.000109813	0.00011196	0.00022613	0.000220807	0.000114448	0.000224892	0.000224145	0.000110083	0.000110909	0.000116695	0.000110909
Ga0073283_13714	641	29	28	29	23	23	22	20	16	13	12	12	20		0.000417018	0.000417323	0.000440677	0.000352953	0.000344645	0.000341737	0.000305235	0.000243377	0.000194234	0.000180638	0.000190062	0.000301064
Ga0073283_13715	867	59	54	46	50	53	50	50	51	53	40	50	37		0.00062726	0.000595041	0.000516796	0.000567281	0.000587163	0.000574219	0.000564175	0.000573547	0.00058546	0.000445172	0.000585494	0.000411784
Ga0073283_1372	244	13	11	12	11	12	9	11	11	14	10	10	12		0.000491098	0.0004307	0.00047904	0.000443455	0.000472382	0.000367265	0.000441027	0.000439563	0.000549514	0.000395455	0.000416085	0.000474546
Ga0073283_1373	637	46	35	34	28	28	24	23	26	30	24	22	28		0.00066563	0.000524929	0.0005199	0.00043238	0.000422202	0.000375145	0.000353225	0.000397971	0.000451048	0.000363545	0.000350635	0.000424137
Ga0073283_1374	465	23	18	14	18	18	21	21	22	23	17	16	20		0.000455921	0.000369821	0.000293262	0.000380773	0.00037181	0.000449669	0.000441803	0.000461305	0.000473713	0.000352763	0.000349332	0.000415015
Ga0073283_1375	212	25	21	19	20	23	16	21	21	16	20	18	19		0.00108697	0.000946358	0.000872967	0.000927985	0.00104206	0.000751469	0.00096905	0.000965832	0.000722811	0.000910292	0.000862002	0.000864779
Ga0073283_1376	216	6	6	6	6	6	6	5	7	5	5	8	6		0.000256042	0.000265381	0.000270569	0.00027324	0.000266808	0.000276582	0.000226453	0.000315982	0.000221696	0.000223359	0.000376018	0.000268031
Ga0073283_1377	70	1	1												0.000131679	0.000136482
Ga0073283_1378	110	2	2	1		1			1		1	1	1		0.000167591	0.000173704	8.85498e-05		8.73191e-05			8.86391e-05		8.77191e-05	9.22952e-05	8.77192e-05
Ga0073283_1379	470	36	24	12	24	25	25	18	26	21	19	17	24		0.000706023	0.000487849	0.000248693	0.000502297	0.00051091	0.000529626	0.00037466	0.000539378	0.000427919	0.00039007	0.000367217	0.00049272
Ga0073283_13810	474	53	61	54	52	54	60	48	54	50	41	47	43		0.00103065	0.00122949	0.00110967	0.00107913	0.00109425	0.00126037	0.000990662	0.00111079	0.00101026	0.000834627	0.00100668	0.000875341
Ga0073283_13811	160	56	40	49	42	61	40	48	44	49	55	45	41		0.00322613	0.00238843	0.00298302	0.00258212	0.00366195	0.00248924	0.00293484	0.00268133	0.00293303	0.00331688	0.00285538	0.00247258
Ga0073283_13812	379	18	15	11	14	12	10	15	18	11	15	11	13		0.000437772	0.000378115	0.000282705	0.000363359	0.000304119	0.000262717	0.000387182	0.000463075	0.000277968	0.00038189	0.000294663	0.000330972
Ga0073283_13813	419	63	61	74	44	57	63	46	47	54	51	43	50		0.00138593	0.00139087	0.00172028	0.00103297	0.00130666	0.00149711	0.00107401	0.00109371	0.0012343	0.00117447	0.0010419	0.00115144
Ga0073283_13814	268	15	16	16	17	18	14	18	18	16	15	12	16		0.000515906	0.000570371	0.000581521	0.000623966	0.000645119	0.00052014	0.000657053	0.000654871	0.000571776	0.000540061	0.000454588	0.000576066
Ga0073283_13815	157	2	1	2	2	1	1	1	1	1	1				0.000117421	6.08517e-05	0.000124083	0.000125308	6.1179e-05	6.34201e-05	6.23108e-05	6.21038e-05	6.10016e-05	6.14592e-05
Ga0073283_13816	238	11	9	8	10	5	12	7	12	8	7	4	6		0.00042602	0.000361275	0.000327411	0.000413304	0.000201788	0.000502032	0.000287729	0.000491612	0.000321924	0.000283797	0.00017063	0.000243255
Ga0073283_13817	346	11	7	8	7	6	7	4	7	5	2	3	4		0.000293043	0.000193283	0.000225213	0.000199007	0.000166563	0.000201441	0.000113096	0.00019726	0.0001384	5.57751e-05	8.80272e-05	0.00011155
Ga0073283_13818	259	1				1									3.55889e-05				3.70853e-05
Ga0073283_1383	186		1		1			1	1		1		1			5.1364e-05		5.28852e-05			5.25956e-05	5.2421e-05		5.18769e-05		5.18769e-05
Ga0073283_1384	121	2	2	2	1	2	1	2	1	1	1	3	1		0.000152356	0.000157913	0.000161	8.12946e-05	0.000158762	8.22889e-05	0.000161699	8.0581e-05	7.91508e-05	7.97446e-05	0.000251714	7.97447e-05
Ga0073283_1385	601	8	8	5	11	9	10	10	7	9	5	4	8		0.000122696	0.000127171	8.10356e-05	0.000180038	0.000143837	0.000165673	0.000162775	0.000113564	0.00014342	8.02754e-05	6.75705e-05	0.000128441
Ga0073283_1386	574	11	9	7	9	12	11	7	10	9	2	8	7		0.000176642	0.000149797	0.000118786	0.000154233	0.000200804	0.000190813	0.000119302	0.000169866	0.000150166	3.36206e-05	0.000141498	0.000117672
Ga0073283_1387	480	5	5	9	6	6	6	7	5	6	6	6	4		9.60159e-05	9.95178e-05	0.000182634	0.000122958	0.000120064	0.000124462	0.000142666	0.000101566	0.000119716	0.000120614	0.000126906	8.04092e-05
Ga0073283_1388	302		1		2			1			1	2				3.16348e-05		6.51433e-05			3.23933e-05			3.19507e-05	6.72349e-05
Ga0073283_1389	286	23	18	24	25	21	23	22	21	22	19	17	19		0.00074127	0.000601282	0.000817383	0.000859847	0.00070527	0.000800735	0.000752522	0.000715931	0.000736711	0.000641024	0.000603469	0.000641025
Ga0073283_1391	258	4	5	6	4	7	8	6	6	7	7	7	10		0.000142907	0.000185149	0.000226523	0.000152506	0.000260604	0.000308743	0.000227507	0.000226751	0.000259848	0.000261797	0.000275455	0.000373996
Ga0073283_13911	246		1	2	2		1	1	2	1	2		2			3.88362e-05	7.91909e-05	7.99727e-05		4.04755e-05	3.97674e-05	7.92707e-05	3.89319e-05	7.8448e-05		7.8448e-05
Ga0073283_13912	308	1	2	2	2	3	1	2	2	4	1	2	2		2.9927e-05	6.20371e-05	6.32499e-05	6.38743e-05	9.35562e-05	3.23278e-05	6.35246e-05	6.33136e-05	0.00012438	3.13282e-05	6.59251e-05	6.26565e-05
Ga0073283_13913	503		1	2								2	2			1.89935e-05	3.87295e-05								4.03677e-05	3.83662e-05
Ga0073283_13914	328			2							1		1				5.93932e-05							2.9418e-05		2.9418e-05
Ga0073283_1393	144								1				1									6.77104e-05				6.70077e-05
Ga0073283_1394	224	4	6	2	4	2	4	6	4	5	4	4	5		0.000164599	0.000255903	8.69685e-05	0.000175654	8.57599e-05	0.000177803	0.000262039	0.000174113	0.000213778	0.000172305	0.000181294	0.000215382
Ga0073283_1395	80	5	4	5	4	3	2	3	4	4	4	5	3		0.000576095	0.000477685	0.00060878	0.000491832	0.000360191	0.000248924	0.000366855	0.000487515	0.000478862	0.000482455	0.00063453	0.000361842
Ga0073283_1396	378		1		1		1	1	1	1	2	1				2.52744e-05		2.60229e-05		2.63412e-05	2.58804e-05	2.57944e-05	2.53366e-05	5.10534e-05	2.68584e-05
Ga0073283_1397	802	139	150	150	191	194	171	179	174	204	176	170	161		0.00159755	0.00178685	0.00182179	0.00234264	0.00232343	0.00212299	0.00218344	0.0021154	0.00243611	0.00211751	0.00215202	0.00193704
Ga0073283_1398	280	22	26	21	29	26	34	26	25	23	21	33	25		0.000724234	0.00088713	0.000730536	0.0010188	0.000891903	0.00120906	0.000908402	0.000870563	0.000786702	0.000723682	0.00119654	0.000861527
Ga0073283_14010	669	28	27	16	12	11	14	19	16	18	20	17	14		0.000385786	0.000385576	0.000232956	0.000176442	0.000157931	0.000208367	0.000277837	0.000233191	0.000257684	0.000288463	0.000257985	0.000201925
Ga0073283_14011	467	23	18	25	17	18	24	17	24	20	19	20	14		0.000453968	0.000368237	0.000521439	0.000358079	0.000370218	0.000511707	0.000356119	0.000501086	0.00041016	0.000392576	0.000434795	0.000289267
Ga0073283_14012	111	1	1	2	2	2	2	3	1	1	4	1	2		8.30408e-05	8.60695e-05	0.000175504	0.000177237	0.000173065	0.000179405	0.0002644	8.78405e-05	8.62815e-05	0.000347715	9.14637e-05	0.000173858
Ga0073283_14013	622	2	3	3			1	1							2.96383e-05	4.6079e-05	4.69798e-05			1.6008e-05	1.5728e-05
Ga0073283_1402	445					1		1											2.15845e-05		2.19838e-05
Ga0073283_1403	686	7	7	7	8	9	10	10	12	14	7	9	13		9.40564e-05	9.74868e-05	9.93926e-05	0.000114713	0.000126014	0.000145145	0.000142606	0.000170559	0.000195454	9.84602e-05	0.000133196	0.000182855
Ga0073283_1404	59	2	3	3	2	3	2	1	2	2	3		4		0.000312459	0.000485782	0.000495279	0.000333446	0.000488395	0.000337524	0.00016581	0.000330519	0.000324652	0.000490632		0.000654177
Ga0073283_1405	661	55	60	39	44	47	50	53	56	49	46	39	41		0.000766965	0.000867205	0.000574703	0.000654784	0.000682965	0.000753174	0.000784399	0.000826047	0.000709962	0.000671495	0.000599011	0.000598507
Ga0073283_1406	122	5	6	4	7	10	9	7	7	6	5	6	5		0.000377767	0.000469855	0.00031936	0.000564398	0.000787304	0.00073453	0.000561308	0.000559443	0.000471012	0.000395455	0.000499302	0.000395455
Ga0073283_1407	595	23	28	23	41	31	39	36	39	35	32	24	31		0.000356308	0.000449586	0.000376523	0.000677819	0.000500434	0.000652641	0.0005919	0.000639095	0.000563367	0.000518943	0.000409512	0.000502727
Ga0073283_1408	384	15	14	13	17	18	16	16	18	16	16	16	18		0.00036006	0.000348312	0.000329756	0.000435477	0.000450239	0.000414873	0.000407616	0.000457045	0.000399052	0.000402046	0.00042302	0.000452302
Ga0073283_1409	125	7	8	8	5	6	4	4	7	5	4	4	2		0.000516181	0.000611437	0.000623391	0.000393466	0.000461045	0.000318623	0.000313049	0.000546017	0.00038309	0.000308771	0.000324879	0.000154386
Ga0073283_1411	207	23	23	10	13	12	14	18	12	12	6	10	12		0.00102417	0.00106152	0.000470554	0.00061776	0.000556818	0.000673418	0.000850677	0.000565235	0.000555203	0.000279684	0.000490458	0.000559369
Ga0073283_14110	531	8	10	5	12	10	15	16	12	16	12	11	14		0.00013887	0.000179919	9.17182e-05	0.000222297	0.000180887	0.00028127	0.000294773	0.000220346	0.00028858	0.000218059	0.000210315	0.000254402
Ga0073283_14111	529	11	11	8	15	18	19	16	17	19	16	15	14		0.000191669	0.000198659	0.000147304	0.000278922	0.000326828	0.000357622	0.000295888	0.000313337	0.000343984	0.000291844	0.000287877	0.000255364
Ga0073283_14112	337	15	16	6	14	19	16	17	14	15	18	21	14		0.000410276	0.000453589	0.000173421	0.000408644	0.000541534	0.000472734	0.000493494	0.000405057	0.000426287	0.000515382	0.000632647	0.000400853
Ga0073283_14113	83	5	4	4	2	4	2	2	3	2	3	1	2		0.000555273	0.00046042	0.000469421	0.000237028	0.000462897	0.000239927	0.00023573	0.00035242	0.000230777	0.000348763	0.000122319	0.000232509
Ga0073283_14116	477	1	1	1	1	1	1			1		1			1.9324e-05	2.00287e-05	2.04203e-05	2.06219e-05	2.01365e-05	2.08741e-05			2.00781e-05		2.1284e-05
Ga0073283_1412	623	61	62	61	59	63	61	57	57	60	44	46	45		0.000902519	0.00095077	0.000953723	0.00093156	0.000971303	0.000974919	0.000895055	0.000892082	0.000922367	0.000681477	0.000749621	0.000696966
Ga0073283_1413	459	24	27	17	28	31	34	26	28	26	21	17	18		0.000481962	0.000561983	0.000360758	0.000600057	0.000648711	0.000737553	0.000554145	0.00059479	0.000542502	0.000441462	0.000376018	0.000378396
Ga0073283_1414	42				1	1	1	1	1	1	1	1						0.000234206	0.000228693	0.000237071	0.000232924	0.00023215	0.00022803	0.00022974	0.000241726
Ga0073283_1415	199											1	1												5.10175e-05	4.8488e-05
Ga0073283_1416	64				1	1			1	1		1	1					0.000153698	0.00015008			0.000152348	0.000149644		0.000158632	0.000150767
Ga0073283_1417	102				1	1												9.64377e-05	9.41677e-05
Ga0073283_1418	78				1			1										0.000126111			0.00012542
Ga0073283_1421	76	95	97	87	108	130	112	123	132	143	158	134	170		0.0115219	0.0121936	0.0111503	0.0139784	0.0164298	0.0146734	0.0158327	0.0169347	0.0180203	0.02006	0.0179004	0.0215835
Ga0073283_14211	235	66	65	78	67	61	61	66	65	75	50	45	57		0.00258875	0.00264252	0.00323301	0.00280449	0.00249324	0.00258457	0.00274751	0.00269689	0.00305657	0.002053	0.00194409	0.00234042
Ga0073283_14212	141	21	21	29	12	14	14	18	18	13	16	17	17		0.00137282	0.00142289	0.00200336	0.000837161	0.000953698	0.000988635	0.00124887	0.00124472	0.000883008	0.00109493	0.00122406	0.00116337
Ga0073283_14213	190	14	15	15	18	15	14	22	17	17	15	15	16		0.000679186	0.00075424	0.000768985	0.000931893	0.000758298	0.000733671	0.00113274	0.000872395	0.000856911	0.000761771	0.000801511	0.000812556
Ga0073283_14215	321	216	187	159	268	306	229	300	284	322	354	328	275		0.00620245	0.00556556	0.00482472	0.00821253	0.00915627	0.00710325	0.00914279	0.00862643	0.00960708	0.0106411	0.0103739	0.00826637
Ga0073283_1422	689	136	134	164	145	128	125	138	133	167	160	154	192		0.00181942	0.00185805	0.00231849	0.00207012	0.0017844	0.00180642	0.0019594	0.00188213	0.00232134	0.00224072	0.0022692	0.00268887
Ga0073283_1423	156	36	30	26	34	36	33	33	35	38	35	37	33		0.00212712	0.00183725	0.00162341	0.00214388	0.00221656	0.00210628	0.00206944	0.00218757	0.00233292	0.00216486	0.00240796	0.00204116
Ga0073283_1424	124	26	26	18	19	19	18	20	23	20	21	20	23		0.00193271	0.0020032	0.00141394	0.00150723	0.00147175	0.00144537	0.00157787	0.00180852	0.00154472	0.00163412	0.0016375	0.00178975
Ga0073283_1425	81	1		1	1				1	1			1		0.000113797		0.000120253	0.00012144				0.000120374	0.000118238			0.000119125
Ga0073283_1426	1160	130	126	116	118	107	122	110	123	104	107	111	95		0.001033	0.00103773	0.000974048	0.00100062	0.000885988	0.0010472	0.000927678	0.00103387	0.00085865	0.000890046	0.000971487	0.000790229
Ga0073283_1427	1085	105	98	113	91	75	85	80	87	82	80	90	76		0.000892019	0.000862916	0.00101445	0.000825009	0.000663947	0.000780039	0.000721312	0.000781821	0.00072381	0.000711454	0.000842141	0.000675882
Ga0073283_1428	123	46	55	31	57	63	55	60	55	67	61	56	55		0.0034472	0.00427198	0.00245492	0.00455845	0.00491969	0.0044523	0.00477209	0.00435989	0.00521687	0.00478533	0.00462226	0.00431464
Ga0073283_1429	172	39	37	32	28	27	33	29	35	32	26	30	27		0.00209002	0.00205516	0.00181218	0.00160131	0.00150778	0.00191035	0.00164942	0.00198407	0.00178181	0.00145858	0.00177078	0.00151469
Ga0073283_1431	419					1							1						2.29239e-05							2.30289e-05
Ga0073283_14310	100	1				1				1			2		9.21753e-05				9.6051e-05				9.57725e-05			0.000192982
Ga0073283_14312	299	5	4	3	4	5	6	6	8	7	5	5	4		0.000154139	0.000127809	9.77305e-05	0.000131594	0.00016062	0.000199805	0.00019631	0.000260878	0.000224216	0.000161356	0.000169774	0.000129085
Ga0073283_14313	732	28	26	18	36	38	34	30	36	33	30	36	25		0.000352583	0.000339339	0.00023952	0.000483769	0.000498626	0.000462482	0.000400934	0.000479523	0.000431761	0.000395455	0.000499302	0.000329546
Ga0073283_1432	543	1	1									1	1		1.69752e-05	1.75943e-05									1.8697e-05	1.777e-05
Ga0073283_1433	361	17	13	20	11	14	15	13	15	11	8	2	5		0.000434066	0.000344039	0.000539639	0.000299732	0.000372497	0.000413724	0.000352289	0.000405137	0.000291827	0.00021383	5.62464e-05	0.000133644
Ga0073283_1435	239	1	1	2	1	2		2	1	2		2	1		3.85671e-05	3.99737e-05	8.15103e-05	4.11575e-05	8.03774e-05		8.18643e-05	4.07962e-05	8.01443e-05		8.49579e-05	4.03728e-05
Ga0073283_1436	59	3	5	7	3	5	1	6	3	3	4	3	5		0.000468688	0.000809636	0.00115565	0.000500168	0.000813992	0.000168762	0.00099486	0.000495778	0.000486979	0.000654176	0.000516227	0.000817721
Ga0073283_1437	254	13	9	10	12	13	9	12	15	11	18	12	13		0.000471763	0.000338517	0.000383483	0.000464723	0.0004916	0.000352806	0.000462179	0.000575805	0.000414763	0.000683794	0.000479644	0.000493852
Ga0073283_1438	151	6	10	7	13	11	11	11	9	9	7	11	8		0.000366259	0.000632696	0.000451545	0.000846864	0.00069971	0.000725342	0.000712654	0.000581144	0.000570829	0.000447309	0.000739584	0.000511211
Ga0073283_1439	505		1	2	2			1	1		1		1			1.89182e-05	3.85761e-05	3.8957e-05			1.93719e-05	1.93075e-05		1.91071e-05		1.91071e-05
Ga0073283_14410	373	1	1	2	1										2.47119e-05	2.56132e-05	5.22278e-05	2.63717e-05
Ga0073283_14413	424	12	16	13	22	16	25	18	19	23	12	9	7		0.000260873	0.000360517	0.000298647	0.000510392	0.000362457	0.000587085	0.000415307	0.000436924	0.00051952	0.000273088	0.000215501	0.000159301
Ga0073283_14415	186							2													0.000105191
Ga0073283_1442	272	32	20	25	18	15	16	13	16	13	10	8	10		0.00108441	0.000702479	0.000895264	0.000650954	0.000529693	0.000585704	0.00046756	0.000573547	0.000457736	0.000354746	0.000298602	0.000354747
Ga0073283_1446	293	4	7	6	2	4	3	4	4	2	6	4	3		0.000125837	0.000228246	0.000199464	6.71443e-05	0.000131128	0.000101948	0.000133553	0.00013311	6.53737e-05	0.000197592	0.0001386	9.87963e-05
Ga0073283_1447	257	3	2	4	1	2	1	4	2	1	4	1	2		0.000107598	7.43479e-05	0.000151603	3.82749e-05	7.47479e-05	3.8743e-05	0.000152261	7.58778e-05	3.72655e-05	0.000150181	3.95038e-05	7.50903e-05
Ga0073283_1449	351	1	2			1	1	2		1					2.62608e-05	5.44371e-05			2.7365e-05	2.83674e-05	5.57424e-05		2.72856e-05
Ga0073283_14510	323	5	2	1	2	2		2	2	1		1	2		0.000142686	5.91561e-05	3.01563e-05	6.0908e-05	5.94743e-05		6.05745e-05	6.03734e-05	2.96509e-05		3.14318e-05	5.97468e-05
Ga0073283_14512	162	21	30	24	16	19	18	14	15	15	14	9	13		0.00119486	0.00176921	0.00144303	0.000971521	0.00112652	0.00110633	0.000845426	0.000902806	0.000886782	0.000833873	0.000564026	0.000774311
Ga0073283_14513	494	64	81	62	60	62	62	59	58	59	52	44	38		0.00119417	0.0015665	0.00122249	0.00119473	0.0012055	0.00124966	0.00116839	0.00114477	0.00114384	0.00101569	0.000904269	0.000742239
Ga0073283_14514	133	12	9	10	8	8	10	6	7	9	5	4	7		0.000831656	0.000646492	0.000732367	0.000591678	0.000577751	0.000748644	0.000441329	0.000513174	0.000648084	0.000362748	0.000305338	0.000507848
Ga0073283_1452	103				1					1								9.55014e-05					9.2983e-05
Ga0073283_1453	209	2	2	4	2	5	3	2	3	3	3	5	7		8.8206e-05	9.14231e-05	0.000186421	9.41306e-05	0.000229787	0.000142923	9.36152e-05	0.000139956	0.000137472	0.000138504	0.000242882	0.000323176
Ga0073283_1454	260			1	1				1								3.74634e-05	3.78333e-05				3.75012e-05
Ga0073283_1455	557	57	46	45	49	58	49	57	65	49	58	60	50		0.000943266	0.000788996	0.000786933	0.000865342	0.00100017	0.000875927	0.00100111	0.00113783	0.000842523	0.00100475	0.00109362	0.000866168
Ga0073283_1457	322	4	2	4	2	3	3	2	5	3	2	1	3		0.000114503	5.93398e-05	0.000121	6.10972e-05	8.94886e-05	9.27667e-05	6.07627e-05	0.000151402	8.9229e-05	5.99323e-05	3.15294e-05	8.98985e-05
Ga0073283_1458	314	18	16	16	10	13	14	13	10	10	7	1	9		0.000528393	0.000486813	0.00049633	0.000313269	0.000397664	0.000443941	0.00040502	0.000310519	0.000305008	0.000215107	3.23327e-05	0.000276567
Ga0073283_1459	258	7	7	4	8	6	3	7	6	1	3	2	4		0.000250088	0.000259209	0.000151015	0.000305012	0.000223375	0.000115779	0.000265425	0.000226751	3.71211e-05	0.000112199	7.87013e-05	0.000149599
Ga0073283_14610	142	2	5	3		1	1		1				1		0.000129824	0.000336398	0.000205785		6.76416e-05	7.01195e-05		6.86641e-05				6.79515e-05
Ga0073283_14612	289	8	3	1	5	3	3	4	3	5	2	2	2		0.000255156	9.91735e-05	3.37041e-05	0.000170184	9.9707e-05	0.000103359	0.000135402	0.000101214	0.000165696	6.67758e-05	7.02593e-05	6.67758e-05
Ga0073283_14613	195	9	9	2	5	7	5	7	4	6	2	2	2		0.000425424	0.00044094	9.99023e-05	0.000252222	0.000344799	0.000255307	0.000351177	0.000200006	0.000294684	9.89651e-05	0.000104128	9.89652e-05
Ga0073283_1462	99	11	7	7	13	13	9	12	11	12	12	8	13		0.00102417	0.000675515	0.000688721	0.00129168	0.00126128	0.000905178	0.00118579	0.00108337	0.00116088	0.00116959	0.000820402	0.00126705
Ga0073283_1463	182	5	4	5	8	9	6	6	8	8	6	3	5		0.000253229	0.000209972	0.000267596	0.00043238	0.000474978	0.000328251	0.00032251	0.000428585	0.000420978	0.000318102	0.000167348	0.000265085
Ga0073283_1466	285	1	1		1	1	1	1	1	1	1	1	1		3.23422e-05	3.35218e-05		3.45145e-05	3.37021e-05	3.49367e-05	3.43256e-05	3.42116e-05	3.36044e-05	3.38565e-05	3.56227e-05	3.38565e-05
Ga0073283_1467	347	12	15	10	17	11	16	16	13	15	13	15	13		0.000318762	0.000412985	0.000280705	0.000481911	0.000304485	0.000459111	0.00045108	0.000365285	0.000414002	0.000361494	0.000438868	0.000361494
Ga0073283_1468	171	4	3		3	3	2	3	2	5	3	2	2		0.000215615	0.000167609		0.000172573	0.000168511	0.000116456	0.000171628	0.000114039	0.000280036	0.000169282	0.000118742	0.000112855
Ga0073283_1469	264	27	26	12	19	22	24	23	21	21	19	20	30		0.000942702	0.000940896	0.000442749	0.00070794	0.000800425	0.000905178	0.000852288	0.000775592	0.000761826	0.000694443	0.000769127	0.00109649
Ga0073283_1471	528	1						2	1			1			1.74574e-05						3.7056e-05	1.84665e-05			1.92282e-05
Ga0073283_1472	529									1		1											1.81044e-05		1.91918e-05
Ga0073283_1473	460	1											1		2.00381e-05											2.09763e-05
Ga0073283_1474	1309			2	1	1			1	1		1					1.48823e-05	7.51463e-06	7.33774e-06			7.44866e-06	7.31646e-06		7.7559e-06
Ga0073283_1482	402	7	3	1	7	8	11	8	9	10	8	11	11		0.000160504	7.12963e-05	2.423e-05	0.000171285	0.000191146	0.000272454	0.000194682	0.00021829	0.00023824	0.000192022	0.000277804	0.00026403
Ga0073283_1483	282	17	15	9	16	13	13	14	15	13	11	14	12		0.000555666	0.000508176	0.000310866	0.000558108	0.000442789	0.000459009	0.00048567	0.000518633	0.000441504	0.000376383	0.000504023	0.0004106
Ga0073283_1485	469	15	16	7	15	11	13	9	11	13	9	6	11		0.000294804	0.000325926	0.00014538	0.000314605	0.00022528	0.000275993	0.000187729	0.000228685	0.000265467	0.000185164	0.000129882	0.000226312
Ga0073283_1486	311	1				1				1					2.96383e-05				3.08846e-05				3.0795e-05
Ga0073283_1487	288	5	3	5	1	2	2	3	3	3	1	1	1		0.000160026	9.95178e-05	0.000169106	3.4155e-05	6.67021e-05	6.91456e-05	0.000101904	0.000101566	9.9763e-05	3.35038e-05	3.52516e-05	3.35038e-05
Ga0073283_1491	377	362	340	263	354	308	352	345	355	294	275	276	263		0.00885078	0.00861608	0.00679508	0.00923653	0.00784714	0.00929669	0.00895242	0.00918132	0.00746873	0.00703847	0.00743258	0.00673134
Ga0073283_1493	252	1									1				3.65775e-05									3.82901e-05
Ga0073283_1494	526			1		1			1		1	1					1.8518e-05		1.82607e-05			1.85367e-05		1.83443e-05	1.93013e-05
Ga0073283_1495	55							1		1		1	1								0.000177869		0.000174132		0.00018459	0.000175438
Ga0073283_1496	275	21	19	19	15	15	16	13	20	12	13	12	14		0.000703884	0.000660075	0.000672978	0.000536544	0.000523915	0.000579314	0.000462459	0.000709113	0.000417916	0.000456139	0.000443017	0.000491227
Ga0073283_15010	611	10	5	2	13	10	9	7	7	6	8	8	4		0.00015086	7.81809e-05	3.18837e-05	0.00020929	0.000157203	0.000146666	0.000112078	0.000111706	9.40482e-05	0.000126338	0.000132929	6.31693e-05
Ga0073283_1504	176					1	3												5.45745e-05	0.000169721
Ga0073283_1507	298	1				1					1		1		3.09313e-05				3.22319e-05					3.23795e-05		3.23796e-05
Ga0073283_1509	236	13	14	7	11	12	12	6	13	9	11	10	8		0.000507745	0.000566746	0.000288912	0.000458488	0.000488395	0.000506286	0.000248715	0.000537093	0.000365234	0.000449746	0.00043019	0.000327088
Ga0073283_1512	440		1		2	1	3	1	1	1						2.1713e-05		4.4712e-05	2.18298e-05	6.78884e-05	2.22336e-05	2.21598e-05	2.17665e-05
Ga0073283_1513	391	19	19	26	17	17	17	16	16	16	11	17	10		0.00044791	0.000464247	0.000647704	0.00042768	0.000417613	0.000432911	0.000400319	0.000398989	0.000391908	0.000271458	0.000441412	0.00024678
Ga0073283_1515	115	5	3	4	4	5	5	5	4	5	3	1	4		0.000400762	0.000249227	0.000338799	0.000342144	0.000417613	0.000432911	0.000425339	0.000339141	0.000416402	0.000251716	8.82824e-05	0.000335621
Ga0073283_1516	212	12	10	14	16	16	16	17	17	15	12	12	14		0.000521747	0.000450647	0.000643239	0.000742388	0.000724914	0.000751469	0.000784469	0.000781864	0.000677635	0.000546175	0.000574668	0.000637205
Ga0073283_15210	216												2													8.93436e-05
Ga0073283_15211	104		1								1					9.18626e-05								9.27798e-05
Ga0073283_1522	84	1	2	3	5	5	2	5	3	4	6	5	6		0.000109732	0.000227469	0.000347874	0.000585515	0.000571732	0.000237071	0.000582309	0.000348225	0.000456059	0.000689221	0.000604314	0.000689222
Ga0073283_1523	135	4	7	6	5	6	8	6	6	8	6	7	9		0.000273112	0.000495378	0.00043291	0.00036432	0.000426894	0.000590042	0.000434791	0.000433347	0.00056754	0.000428849	0.000526425	0.000643274
Ga0073283_1528	260	6	8	7	9	9	8	7	7	8	8	9	11		0.000212712	0.00029396	0.000262244	0.000340499	0.000332484	0.000306368	0.000263383	0.000262508	0.000294684	0.000296895	0.000351432	0.000408231
Ga0073283_1529	146			1				1		1							6.67156e-05				6.70054e-05		6.55976e-05
Ga0073283_15310	488	160	144	143	159	145	159	172	169	159	150	149	127		0.00302214	0.00281913	0.00285428	0.00320497	0.00285398	0.00324417	0.00344803	0.00337664	0.00312046	0.00296591	0.00309983	0.00251114
Ga0073283_1533	155	2		1		1									0.000118936		6.28418e-05		6.19684e-05
Ga0073283_1537	623	27	24	18	23	19	17	22	20	21	14	19	17		0.000399475	0.00036804	0.000281426	0.000363151	0.000292933	0.000271699	0.00034546	0.000313011	0.000322829	0.000216834	0.000309626	0.000263298
Ga0073283_1538	103	14	17	20	11	14	14	15	15	11	13	16	15		0.00125287	0.00157683	0.00189135	0.00105052	0.00130555	0.00135337	0.00142468	0.00141995	0.00102281	0.00121785	0.00157708	0.00140521
Ga0073283_1539	200	8	7	4	5	3	2	3	1	3	2		1		0.000368701	0.00033438	0.00019481	0.000245916	0.000144077	9.95696e-05	0.000146742	4.87515e-05	0.000143659	9.6491e-05		4.82455e-05
Ga0073283_1541	334	3	1						2			2	2		8.27922e-05	2.86039e-05						5.8385e-05			6.07933e-05	5.77791e-05
Ga0073283_1544	797	20	24	14	14	19	14	18	12	20	12	11	11		0.000231306	0.00028769	0.0001711	0.000172789	0.00022898	0.000174903	0.000220941	0.000146805	0.000240332	0.000145281	0.000140122	0.000133175
Ga0073283_1545	240					1						1	1						4.00213e-05						4.2302e-05	4.02046e-05
Ga0073283_1551	521	14	16	12	24	33	24	23	27	27	24	30	28		0.000247688	0.000293396	0.000224349	0.000453128	0.000608385	0.00045867	0.00043187	0.000505294	0.000496326	0.000444488	0.000584595	0.00051857
Ga0073283_1552	66	1		2	1	1		1			1		1		0.000139659		0.000295166	0.00014904	0.000145532		0.000148224			0.000146198		0.000146199
Ga0073283_1553	877		1	3	1	1	2		1	2	1	2	1			1.08936e-05	3.33198e-05	1.12162e-05	1.09522e-05	2.27069e-05		1.11178e-05	2.18409e-05	1.10024e-05	2.31527e-05	1.10024e-05
Ga0073283_1563	281								1		1	2										3.46986e-05		3.43384e-05	7.22596e-05
Ga0073283_1565	170		1			1	1	1	2							5.61983e-05			5.65006e-05	5.85704e-05	5.75458e-05	0.000114709
Ga0073283_1566	349		1	2		1		1	1	1	2					2.73745e-05	5.58194e-05		2.75218e-05		2.80309e-05	2.79378e-05	2.7442e-05	5.52957e-05
Ga0073283_1567	244	11	9	6	7	5	8	5	6	5	4	6	3		0.000415544	0.000352391	0.00023952	0.000282199	0.000196826	0.000326458	0.000200467	0.000239761	0.000196255	0.000158182	0.000249651	0.000118637
Ga0073283_1573	303		5	1	1		1	1	2							0.000157652	3.21468e-05	3.24642e-05		3.28613e-05	3.22864e-05	6.43584e-05
Ga0073283_1574	297	1	3	1	1	1	1	1			1	2	1		3.10354e-05	9.65021e-05	3.27962e-05	3.312e-05	3.23404e-05	3.35251e-05	3.29387e-05			3.24885e-05	6.83668e-05	3.24886e-05
Ga0073283_1575	239	6	8	5	12	7	12	13	11	12	6	11	8		0.000231402	0.000319789	0.000203776	0.00049389	0.000281321	0.000499931	0.000532118	0.000448759	0.000480866	0.000242237	0.000467269	0.000322983
Ga0073283_1576	208	2	2		3	3	5	3	2	5	3	1	6		8.86301e-05	9.18626e-05		0.000141875	0.000138535	0.00023935	0.000141098	9.37529e-05	0.000230222	0.00013917	4.881e-05	0.00027834
Ga0073283_1577	479	15	19	20	22	15	19	21	19	19	14	20	14		0.000288649	0.000378957	0.000406701	0.000451787	0.000300786	0.000394953	0.000428891	0.000386755	0.000379891	0.00028202	0.000423903	0.00028202
Ga0073283_1582	598									2	1		1										3.20309e-05	1.61356e-05		1.61356e-05
Ga0073283_1583	612			1	2						1						1.59158e-05	3.21459e-05						1.57665e-05
Ga0073283_1584	411	1			1								1		2.24271e-05			2.39334e-05								2.34771e-05
Ga0073283_1591	317	6	5	6	3	3	3	5	9	9	6	6	5		0.000174464	0.000150689	0.000184362	9.30913e-05	9.09e-05	9.42299e-05	0.000154303	0.000276822	0.000271909	0.000182633	0.00019216	0.000152194
Ga0073283_1592	1116	14	9	10	8	8	5	11	10	17	10	8	7		0.000115632	7.7046e-05	8.72803e-05	7.05136e-05	6.88538e-05	4.461e-05	9.64253e-05	8.73683e-05	0.00014589	8.64615e-05	7.27776e-05	6.05231e-05
Ga0073283_1601	420	10	6	4	8	7	6	3	6	9	5	4	4		0.000219465	0.000136482	9.27665e-05	0.000187365	0.000160085	0.000142242	6.98771e-05	0.00013929	0.000205227	0.00011487	9.66902e-05	9.18963e-05
Ga0073283_1602	269	1	2	2			1					1	1		3.42659e-05	7.10313e-05	7.24199e-05			3.70147e-05					3.77415e-05	3.58703e-05
Ga0073283_1603	83	1	1	1	1	2			1		1				0.000111055	0.000115105	0.000117355	0.000118514	0.000231448			0.000117473		0.000116254
Ga0073283_1604	139	1		1				1	1		2	3	2		6.63131e-05		7.00754e-05				7.03798e-05	7.0146e-05		0.000138836	0.000219118	0.000138836
Ga0073283_1605	425	5	9	9	8	7	7	6	6	7	5	8	3		0.000108441	0.000202314	0.000206269	0.00018516	0.000158202	0.000163997	0.00013811	0.000137651	0.000157743	0.000113519	0.000191105	6.81113e-05
Ga0073283_1611	249			2	1			1	1				1				7.82368e-05	3.95046e-05			3.92883e-05	3.91578e-05				3.87514e-05
Ga0073283_1625	231	4	5	4	7	4	4	3	4	5	1	2	1		0.000159611	0.00020679	0.000168666	0.00029808	0.000166322	0.000172415	0.000127049	0.000168836	0.0002073	4.1771e-05	8.79002e-05	4.1771e-05
Ga0073283_1632	74	8	12	12	5	5	3	4	1	2	1	5	3		0.000996489	0.00154925	0.00157954	0.000664638	0.000648994	0.000403661	0.000528799	0.000131761	0.000258844	0.000130393	0.000685978	0.00039118
Ga0073283_1633	1119	3	3	1	1	1	1	2	2	2		1			2.47119e-05	2.56132e-05	8.70463e-06	8.79057e-06	8.58365e-06	8.89809e-06	1.74849e-05	1.74268e-05	1.71175e-05		9.07281e-06
Ga0073283_1641	335	2	1	1	3	2		1	2	4	1				5.503e-05	2.85185e-05	2.90761e-05	8.80894e-05	5.73439e-05		2.92024e-05	5.82107e-05	0.000114355	2.88033e-05
Ga0073283_1642	295	10	8	3	6	11	8	6	6	5	4	2	6		0.000312459	0.000259084	9.90557e-05	0.000200067	0.000358156	0.000270019	0.000198972	0.000198311	0.000162326	0.000130835	6.88303e-05	0.000196253
Ga0073283_1643	182								2		1	1										0.000107146		5.3017e-05	5.57828e-05
Ga0073283_1652	182	1	3	1	3	3		1			2				5.06457e-05	0.000157479	5.35191e-05	0.000162143	0.000158326		5.37516e-05			0.000106034
Ga0073283_1653	221	2	8	8	5	10	4	4	3	3	1	1	1		8.34165e-05	0.000345836	0.000352596	0.000222549	0.00043462	0.000180217	0.000177064	0.000132357	0.000130008	4.36611e-05	4.59388e-05	4.36611e-05
Ga0073283_1654	144	1							1						6.40106e-05							6.77104e-05
Ga0073283_1661	193	1	1												4.77592e-05	4.95011e-05
Ga0073283_1662	98	25	25	39	20	19	20	24	22	24	41	43	37		0.00235141	0.00243717	0.00387631	0.00200748	0.00186221	0.00203203	0.00239579	0.00218884	0.00234545	0.00403687	0.00445466	0.00364303
Ga0073283_1663	552	389	355	444	299	320	293	349	349	342	554	495	550		0.00649568	0.00614414	0.00783473	0.00532818	0.00556818	0.00528513	0.00618513	0.00616459	0.00593373	0.00968406	0.00910412	0.00961415
Ga0073283_1673	352	226	216	210	254	260	289	279	288	271	234	244	242		0.00591807	0.0058625	0.00581108	0.00709803	0.00709468	0.00817489	0.00775397	0.00797752	0.00737339	0.00641446	0.00703751	0.00663376
Ga0073283_1692	127	16	18	17	19	21	18	16	18	16	18	17	27		0.00116126	0.00135407	0.00130384	0.00147162	0.00158825	0.00141122	0.00123248	0.00138193	0.00120658	0.00136759	0.00135899	0.00205139
Ga0073283_1701	281	61	44	43	48	38	40	49	49	40	23	27	22		0.00200096	0.00149595	0.00149054	0.00168028	0.00129891	0.00141736	0.0017059	0.00170023	0.00136331	0.000789784	0.000975505	0.000755446
Ga0073283_1702	471	132	144	146	105	120	115	96	89	103	76	67	76		0.00258326	0.00292088	0.00301934	0.00219288	0.00244716	0.00243111	0.00199394	0.00184241	0.00209439	0.00155697	0.00144419	0.00155697
Ga0073283_1711	655	172	160	143	181	198	184	189	189	216	246	225	225		0.00242048	0.00233373	0.00212655	0.00271822	0.00290353	0.00279707	0.00282282	0.00281345	0.0031583	0.00362394	0.00348749	0.00331458
Ga0073283_1731	241	1	1	2		1	1		2				1		3.8247e-05	3.96419e-05	8.08338e-05		3.98552e-05	4.13152e-05		8.09154e-05				4.00378e-05
Ga0073283_1732	192	1	3	1	2	2	3	2	2	1	1	1	1		4.80079e-05	0.000149277	5.07317e-05	0.000102465	0.000100053	0.000155578	0.000101904	0.000101566	4.98815e-05	5.02557e-05	5.28775e-05	5.02558e-05
[truncated: 6 more rows]
