# Supplementary material for: Deep-Subsurface Pressure Stimulates Metabolic Plasticity in Shale-Colonizing Halanaerobium spp
Source: Appl Environ Microbiol. 2019 May 30;85(12):e00018-19. doi: 10.1128/AEM.00018-19 (PMC6544827; doi:10.1128/AEM.00018-19)
Supplement: Supplemental file 4 [file AEM.00018-19-sd004.xlsx]

## Sheet: PLFA
	Comparison by Relative Abundance (%)					Mass Normalized by Cell (pmoles/cell)					Total Abundance
Phospholipid Fatty Acid	0.1 MPa	21 MPa	35 MPa	48 MPa		0.1 MPa	21 MPa	35 MPa	48 MPa		Degree of Sat/Unsat	0.1 MPa	48 MPa
C17:0Δ 9,10c	0.630157	1.44088	1.77932	1.58041		2.3442e-08	3.85264e-08	5.2102e-08	1.94305e-07		Saturated	30.3517	30.597
C17:0Δ 9,10t	1.96698	7.12356	8.37578	5.66174		7.31721e-08	1.9047e-07	2.45259e-07	6.96089e-07		Monounsaturated	35.226	14.5871
C9:0-DME	0.386626	0.052756	BDL	BDL		1.43826e-08	1.41059e-09	BDL	BDL
C12:0-DME	0.0552281	BDL	BDL	BDL		2.0545e-09	BDL	BDL	BDL		Average chain Length
C10:0-OX3-DME	0.35274	BDL	BDL	0.594879		1.3122e-08	BDL	BDL	7.3138e-08		0.1 MPa	15.9661
C18:1w9c-ep	2.06499	BDL	BDL	1.48566		7.68182e-08	BDL	BDL	1.82656e-07		21 MPa	15.87
C18:1w9t-ep	23.9733	0.180663	BDL	34.2168		8.91811e-07	4.83057e-09	BDL	4.20682e-06		35 MPa	15.9988
C18:1-OH9,10	2.08778	0.132273	BDL	3.0268		7.76658e-08	3.53671e-09	BDL	3.72133e-07		48 MPa	16.2906
C9:0-OX9	0.589605	BDL	BDL	3.6625		2.19335e-08	BDL	BDL	4.5029e-07
C18:0-OX9	1.93127	BDL	BDL	4.41414		7.18437e-08	BDL	BDL	5.42702e-07
C14:1w5c	1.56595	0.403293	BDL	BDL		5.82537e-08	1.07833e-08	BDL	BDL
C16:1wx	8.22273	12.814	11.4436	3.45158		3.05888e-07	3.42621e-07	3.35091e-07	4.24358e-07
C16:1ω7c	18.8591	30.1863	27.5036	9.23192		7.01563e-07	8.07124e-07	8.05357e-07	1.13503e-06
C16:1ω7t	4.9531	7.03072	6.19249	1.76486		1.84256e-07	1.87988e-07	1.81328e-07	2.16983e-07
C18:1w9t	0.501954	0.561502	0.213516	BDL		1.86728e-08	1.50135e-08	6.25216e-09	BDL
C18:1w9c	0.387369	0.618479	0.661478	0.138781		1.44102e-08	1.65369e-08	1.93693e-08	1.70626e-08
C12:0	0.111489	BDL	BDL	BDL		4.1474e-09	BDL	BDL	BDL
C14:0	6.65631	4.46381	1.923	0.889814		2.47616e-07	1.19354e-07	5.6309e-08	1.09399e-07
C15:0	0.39399	0.732011	0.671899	0.44601		1.46565e-08	1.95725e-08	1.96745e-08	5.48352e-08
C16:0	16.5289	30.9845	38.3298	23.4771		6.1488e-07	8.28465e-07	1.12237e-06	2.88642e-06
C17:0	0.198231	0.195896	0.362047	0.449981		7.37423e-09	5.23788e-09	1.06014e-08	5.53234e-08
C18:0	6.46277	2.22257	2.05288	5.33409		2.40417e-07	5.94272e-08	6.01123e-08	6.55806e-07
iso-C15:1w5t	0.360168	0.293181	0.143986	BDL		1.33983e-08	7.83908e-09	4.21619e-09	BDL
anteiso-C15:1w5t	0.37562	0.354323	0.119969	BDL		1.39732e-08	9.4739e-09	3.51293e-09	BDL
iso-C17:0	0.219262	0.0621663	0.122527	0.172927		8.15659e-09	1.66221e-09	3.58783e-09	2.12607e-08
Unknown	0.164392	0.147092	0.104078	BDL		6.11543e-09	3.93294e-09	3.04761e-09	BDL
	100	100	100	100
Saturated Abundance	30.3517	38.5988	43.3397	30.597
